# Supplementary material for: Holobiont responses of mesophotic precious red coral Corallium rubrum to thermal anomalies
Source: Environ Microbiome. 2023 Aug 14;18:70. doi: 10.1186/s40793-023-00525-6 (PMC10424431; doi:10.1186/s40793-023-00525-6)
Supplement: Supplementary file 2 — Additional file 2: Metadata and statistical tests. [file 40793_2023_525_MOESM2_ESM.xlsx]

## Sheet: Dataset info
Table. Dataset information.
File name	Sample name	Type	Experiment	Thermal condition
12-T2-1-N2066-16S	12_1	coral	1	12
12-T2-2-N2067-16S	12_2	coral	1	12
12-T2-3-N2068-16S	12_3	coral	1	12
12-T2-4-N2069-16S	12_4	coral	1	12
12-T2-5-N2070-16S	12_5	coral	1	12
12-T2-6-N2071-16S	12_6	coral	1	12
12-T2-7-N2072-16S	12_7	coral	1	12
12-T2-8-N2073-16S	12_8	coral	1	12
12-T2-9-N2074-16S	12_9	coral	1	12
15-T2-1-N2075-16S	15_1	coral	1	15
15-T2-2-N2076-16S	15_2	coral	1	15
15-T2-3-N2077-16S	15_3	coral	1	15
15-T2-4-N2078-rep-16S	15_4	coral	1	15
15-T2-5-N2079-16S	15_5	coral	1	15
15-T2-6-N2080-16S	15_6	coral	1	15
15-T2-7-N2081-16S	15_7	coral	1	15
15-T2-8-N2082-16S	15_8	coral	1	15
15-T2-9-N2083-16S	15_9	coral	1	15
18-T2-1-N2084-16S	18_1	coral	1	18
18-T2-2-N2085-16S	18_2	coral	1	18
18-T2-3-N2086-16S	18_3	coral	1	18
18-T2-5-N2087-16S	18_4	coral	1	18
18-T2-6-N2088-16S	18_5	coral	1	18
18-T2-7-N2089-rep-16S	18_6	coral	1	18
18-T2-8-N2090-rep-16S	18_7	coral	1	18
18-T2-9-N2091-16S	18_8	coral	1	18
21-T2-1-N2092-16S	21_1	coral	1	21
21-T2-2-N2093-16S	21_2	coral	1	21
21-T2-3-N2094-16S	21_3	coral	1	21
21-T2-4-N2095-16S	21_4	coral	1	21
21-T2-5-N2096-16S	21_5	coral	1	21
21-T2-8-N2097-16S	21_8	coral	1	21
21-T2-9-N2098-rep-16S	21_9	coral	1	21
Negative-control-N2104-16S	NC	NC	1	NC
SW-12-N2100-16S	SW_12	SW	1	SW
SW-15-N2101-16S	SW_15	SW	1	SW
SW-18-N2102-16S	SW_18	SW	1	SW
SW-21-N2103-16S	SW_21	SW	1	SW
Artemias-N2677-16S	A	artemia salinas	1	A
CR-15-1-N2659-16S	24_C15_1	coral	2	15
CR-15-2-N2660-16S	24_C15_2	coral	2	15
CR-15-3-N2661-16S	24_C15_3	coral	2	15
CR-15-4-N2662-16S	24_C15_4	coral	2	15
CR-15-5-N2663-16S	24_C15_5	coral	2	15
CR-15-6-N2664-16S	24_C15_6	coral	2	15
CR-15-7-N2665-16S	24_C15_7	coral	2	15
CR-15-8-N2666-16S	24_C15_8	coral	2	15
CR-24-1-N2667-16S	24_1	coral	2	24
CR-24-2-N2668-16S	24_2	coral	2	24
CR-24-3-N2669-16S	24_3	coral	2	24
CR-24-5-N2671-16S	24_5	coral	2	24
CR-24-6-N2672-16S	24_6	coral	2	24
CR-24-7-N2673-16S	24_7	coral	2	24
CR-24-9-N2675-16S	24_9	coral	2	24

## Sheet: statistical tests
Table: Outputs of the statistical tests.
Experiment 1									Experiment 2
Chao1 richness index									Chao1 richness index
	Df	Sum Sq	Mean Sq	F value	Pr (>F)					Df	Sum Sq	Mean Sq	F value	Pr (>F)
Temperature	3	3090	1030.2	0.5827	0.6311				Temperature	1	319	318.7	0.0389	0.8467
Residuals	29	51267	1767.8						Residuals	13	106464	8189.5
Shannon evenness									Shannon evenness
	Df	Sum Sq	Mean Sq	F value	Pr (>F)					Df	Sum Sq	Mean Sq	F value	Pr (>F)
Temperature	3	0.0754	0.025149	0.1057	0.9561				Temperature	1	9.1608	9.1608	30.221	0.0001026
Residuals	29	6.9015	0.237982						Residuals	13	3.9406	0.3031
Beta dispersion									Beta dispersion
	Df	Sum Sq	Mean Sq	F value	Pr (>F)					Df	Sum Sq	Mean Sq	F value	Pr (>F)
Temperature	3	228	76.004	0.4032	0.7518				Temperature	5	1704.2	340.85	1.4271	0.2344
Residuals	29	5466.2	188.49						Residuals	42	10031.3	238.84
Sclerite content									Sclerite content
	Df	Sum Sq	Mean Sq	F value	Pr (>F)					Df	Sum Sq	Mean Sq	F value	Pr (>F)
Temperature	3	219.3	73.1	2.9518	0.04736				Temperature	1	386.06	386.06	14.697	0.002071
Residuals	32	792.48	24.765						Residuals	13	341.49	26.27
Protein content									Protein content
	Df	Sum Sq	Mean Sq	F value	Pr (>F)					Df	Sum Sq	Mean Sq	F value	Pr (>F)
Temperature	3	2240293	746764	1.3485	0.2761				Temperature	1	1287615	1287615	2.5131	0.1352
Residuals	32	17721304	553791						Residuals	14	7173041	512360
Lipid content									Lipid content
	Df	Sum Sq	Mean Sq	F value	Pr (>F)					Df	Sum Sq	Mean Sq	F value	Pr (>F)
Temperature	3	1014	338	0.0902	0.9649				Temperature	1	4188.8	4188.8	2.4818	0.1392
Residuals	32	119911	3747.2						Residuals	13	21941.9	1687.8
Carbohydrate content									Carbohydrate content
	Df	Sum Sq	Mean Sq	F value	Pr (>F)					Df	Sum Sq	Mean Sq	F value	Pr (>F)
Temperature	3	36618	12205.8	3.5382	0.05591				Temperature	1	38928	38928	0.8897	0.3642
Residuals	32	106943	3449.8						Residuals	12	525039	43753
PerMANOVA/adonis									PerMANOVA/adonis
	Df	Sum Sq	R2	F value	Pr (>F)					Df	Sum Sq	R2	F value	Pr (>F)
Temperature	3	14400	0.14554	1.6466	0.001				Temperature	1	7333	0.15689	2.4191	0.001
Residual	29	84542	0.85446						Residual	13	39405	0.84311
Total	32	98942	1						Total	14	46737	1
Pairwise PERMANOVA
	pairs	Sum Sq	F.Model	R2	pval	p.adj
	12 vs 15	4422.49	1.64289	0.093	0.001	0.006
	12 vs 18	4981.49	1.75367	0.1047	0.001	0.006
	12 vs 21	6540	2.25765	0.139	0.001	0.006
	15 vs 18	3779.15	1.28875	0.079	0.001	0.006
	15 vs 21	4407.79	1.47162	0.095	0.002	0.012
	18 vs 21	4767.21	1.49437	0.103	0.001	0.006
PerMANOVA/adonis
	Df	Sum Sq	R2	F value	Pr (>F)
Coral versus Seawater samples	1	16300	0.2145	4.6423	0.004
Residual	17	59692	0.7855
Total	18	75993	1

## Sheet: qPCR reference gene data
Table: descriptive statistics on the beta actin gene expression given by the cpSta function of the R-package ctrlGene.
Statistics	beta actin gene
N	76
GM[Ct_values]	21.235
AM[Ct_values]	21.357
Min[Ct_values]	18.124
Max[Ct_values]	29.834
SD[+/- Ct_values]	1.912
CV[%Ct_values]	8.95
Min[x-fold]	-8.641
Max[x-fold]	387.804
SD[+/- x-fold]	3.762
N: number of samples
GM[Ct_values]: the geometric mean of Ct_values
AM[Ct_values]: the arithmetic mean of Ct_values
Min[Ct_values] and Max [Ct_values]: the extreme values of Ct_values
SD[+/- Ct_values]: the standard deviation of the Ct_values
CV[Ct_values]: the coefficient of variance expressed as a percentage on the Ct_values level
Min[x-fold] and Max [x-fold]: the extreme values of expression levels expressed as an absolute x-fold over- or under-regulation coefficient
SD[+/- x-fold]: standard deviation of the absolute regulation coefficients
