# Supplementary material for: Holobiont responses of mesophotic precious red coral Corallium rubrum to thermal anomalies
Source: Environ Microbiome. 2023 Aug 14;18:70. doi: 10.1186/s40793-023-00525-6 (PMC10424431; doi:10.1186/s40793-023-00525-6)
Supplement: Supplementary file 4 — Additional file 4: ASV taxonomy. [file 40793_2023_525_MOESM4_ESM.txt]

ASV1	Bacteria	Spirochaetota	Spirochaetia	Spirochaetales	Spirochaetaceae	NA	NA
ASV10	Bacteria	Proteobacteria	Gammaproteobacteria	Salinisphaerales	NA	NA	NA
ASV100	Bacteria	Proteobacteria	Gammaproteobacteria	Pseudomonadales	Nitrincolaceae	Neptuniibacter	NA
ASV1000	Bacteria	Bacteroidota	Bacteroidia	Flavobacteriales	Flavobacteriaceae	Psychroserpens	NA
ASV1001	Bacteria	Bacteroidota	Bacteroidia	Sphingobacteriales	env.OPS 17	NA	NA
ASV1002	Bacteria	Proteobacteria	Alphaproteobacteria	Micavibrionales	NA	NA	NA
ASV1003	Bacteria	Bacteroidota	Bacteroidia	Cytophagales	Cyclobacteriaceae	Ekhidna	NA
ASV1004	Bacteria	Proteobacteria	Alphaproteobacteria	Rhodobacterales	Rhodobacteraceae	NA	NA
ASV1005	Bacteria	Bacteroidota	Bacteroidia	Flavobacteriales	Flavobacteriaceae	Muricauda	NA
ASV1006	Bacteria	Bacteroidota	Bacteroidia	Chitinophagales	Saprospiraceae	Rubidimonas	NA
ASV1007	Bacteria	Proteobacteria	Alphaproteobacteria	Rhodobacterales	Rhodobacteraceae	Sedimentitalea	NA
ASV1008	Bacteria	Proteobacteria	Gammaproteobacteria	Pseudomonadales	Spongiibacteraceae	Spongiibacter	marinus
ASV1009	Bacteria	Acidobacteriota	Vicinamibacteria	Subgroup 9	NA	NA	NA
ASV101	Bacteria	Proteobacteria	Alphaproteobacteria	SAR11 clade	Clade II	NA	NA
ASV1010	Bacteria	Proteobacteria	Gammaproteobacteria	Thiotrichales	Thiotrichaceae	NA	NA
ASV1011	Bacteria	Patescibacteria	Gracilibacteria	JGI 0000069-P22	NA	NA	NA
ASV1012	Bacteria	Bacteroidota	Bacteroidia	Flavobacteriales	Flavobacteriaceae	Subsaxibacter	NA
ASV1013	Bacteria	Proteobacteria	Alphaproteobacteria	Puniceispirillales	SAR116 clade	Candidatus Puniceispirillum	NA
ASV1014	Bacteria	Planctomycetota	Planctomycetes	Planctomycetales	Rubinisphaeraceae	NA	NA
ASV1015	Bacteria	Cyanobacteria	Cyanobacteriia	Chloroplast	NA	NA	NA
ASV1016	Bacteria	Bdellovibrionota	Bdellovibrionia	Bdellovibrionales	Bdellovibrionaceae	Bdellovibrio	NA
ASV1017	Bacteria	Proteobacteria	Alphaproteobacteria	Rhizobiales	Devosiaceae	Maritalea	NA
ASV1018	Bacteria	Verrucomicrobiota	Verrucomicrobiae	Verrucomicrobiales	Rubritaleaceae	Persicirhabdus	NA
ASV1019	Bacteria	Proteobacteria	Alphaproteobacteria	Rhodobacterales	Rhodobacteraceae	NA	NA
ASV102	Bacteria	Proteobacteria	Gammaproteobacteria	Enterobacterales	Shewanellaceae	Psychrobium	NA
ASV1020	Bacteria	Proteobacteria	Alphaproteobacteria	Rhodobacterales	Rhodobacteraceae	Roseovarius	NA
ASV1021	Bacteria	Proteobacteria	Gammaproteobacteria	Pseudomonadales	Spongiibacteraceae	Spongiibacter	NA
ASV1022	Bacteria	Proteobacteria	Gammaproteobacteria	Enterobacterales	Alteromonadaceae	Alteromonas	mediterranea
ASV1023	Bacteria	Proteobacteria	Alphaproteobacteria	Sphingomonadales	Sphingomonadaceae	Sphingomonas	glacialis
ASV1024	Bacteria	Cyanobacteria	Cyanobacteriia	Chloroplast	NA	NA	NA
ASV1025	Bacteria	Planctomycetota	Phycisphaerae	Phycisphaerales	Phycisphaeraceae	Urania-1B-19 marine sediment group	NA
ASV1026	Bacteria	Planctomycetota	Planctomycetes	Planctomycetales	Gimesiaceae	NA	NA
ASV1027	Bacteria	Proteobacteria	Gammaproteobacteria	Enterobacterales	Colwelliaceae	Thalassotalea	NA
ASV1028	Bacteria	Proteobacteria	Gammaproteobacteria	Enterobacterales	Colwelliaceae	Colwellia	NA
ASV1029	Bacteria	Bacteroidota	Bacteroidia	Chitinophagales	NA	NA	NA
ASV103	Bacteria	Proteobacteria	Gammaproteobacteria	Ectothiorhodospirales	Ectothiorhodospiraceae	NA	NA
ASV1030	Bacteria	Proteobacteria	Gammaproteobacteria	Enterobacterales	Pseudoalteromonadaceae	NA	NA
ASV1031	Bacteria	Actinobacteriota	Acidimicrobiia	Microtrichales	Microtrichaceae	Sva0996 marine group	NA
ASV1032	Bacteria	Proteobacteria	Alphaproteobacteria	Kiloniellales	Kiloniellaceae	Kiloniella	NA
ASV1033	Bacteria	Proteobacteria	Gammaproteobacteria	Pseudomonadales	Pseudomonadaceae	Pseudomonas	pachastrellae
ASV1034	Bacteria	Bacteroidota	Bacteroidia	Chitinophagales	Saprospiraceae	NA	NA
ASV1035	Bacteria	Patescibacteria	Gracilibacteria	Candidatus Peregrinibacteria	NA	NA	NA
ASV1036	Bacteria	Planctomycetota	Planctomycetes	Planctomycetales	Rubinisphaeraceae	Rubinisphaera	NA
ASV1037	Bacteria	Planctomycetota	OM190	NA	NA	NA	NA
ASV1038	Bacteria	Proteobacteria	Alphaproteobacteria	Micavibrionales	NA	NA	NA
ASV1039	Bacteria	Bacteroidota	Bacteroidia	Bacteroidales	Bacteroidaceae	Bacteroides	uniformis
ASV104	Bacteria	Proteobacteria	Gammaproteobacteria	Enterobacterales	Vibrionaceae	Vibrio	jasicida
ASV1040	Bacteria	Proteobacteria	Alphaproteobacteria	NA	NA	NA	NA
ASV1041	Bacteria	Proteobacteria	Gammaproteobacteria	Enterobacterales	Colwelliaceae	Colwellia	NA
ASV1042	Bacteria	Proteobacteria	Alphaproteobacteria	Sphingomonadales	Sphingomonadaceae	Altererythrobacter	NA
ASV1043	Bacteria	Bdellovibrionota	Bdellovibrionia	Bacteriovoracales	Bacteriovoracaceae	Halobacteriovorax	NA
ASV1044	Bacteria	Proteobacteria	Alphaproteobacteria	Sphingomonadales	Sphingomonadaceae	Sphingorhabdus	NA
ASV1045	Bacteria	Proteobacteria	Gammaproteobacteria	Enterobacterales	Pseudoalteromonadaceae	Pseudoalteromonas	denitrificans
ASV1046	Bacteria	Proteobacteria	Alphaproteobacteria	Caulobacterales	Parvularculaceae	Parvularcula	NA
ASV1047	Bacteria	Verrucomicrobiota	Verrucomicrobiae	Verrucomicrobiales	Verrucomicrobiaceae	Prosthecobacter	NA
ASV1048	Bacteria	Proteobacteria	Gammaproteobacteria	Pseudomonadales	Cellvibrionaceae	Eionea	nigra
ASV1049	Bacteria	Proteobacteria	Alphaproteobacteria	Rickettsiales	S25-593	NA	NA
ASV105	Bacteria	Proteobacteria	Gammaproteobacteria	Enterobacterales	Vibrionaceae	Vibrio	coralliilyticus
ASV1050	Bacteria	Actinobacteriota	Thermoleophilia	Gaiellales	NA	NA	NA
ASV1051	Bacteria	Proteobacteria	Gammaproteobacteria	Enterobacterales	Shewanellaceae	Shewanella	denitrificans
ASV1052	Bacteria	Proteobacteria	Gammaproteobacteria	Pseudomonadales	Pseudohongiellaceae	Pseudohongiella	NA
ASV1053	Bacteria	Proteobacteria	Alphaproteobacteria	Rhodobacterales	Rhodobacteraceae	NA	NA
ASV1054	Bacteria	Verrucomicrobiota	Chlamydiae	Chlamydiales	Chlamydiaceae	NA	NA
ASV1055	Bacteria	Bacteroidota	Bacteroidia	Flavobacteriales	Flavobacteriaceae	Winogradskyella	NA
ASV1056	Bacteria	Proteobacteria	Gammaproteobacteria	NA	NA	NA	NA
ASV1057	Bacteria	Proteobacteria	Gammaproteobacteria	Francisellales	Francisellaceae	[Caedibacter] taeniospiralis group	NA
ASV1058	Bacteria	Proteobacteria	Alphaproteobacteria	Sphingomonadales	Sphingomonadaceae	Erythrobacter	NA
ASV1059	Bacteria	Proteobacteria	Alphaproteobacteria	Rhodobacterales	Rhodobacteraceae	NA	NA
ASV106	Bacteria	Proteobacteria	Alphaproteobacteria	Rhodobacterales	Rhodobacteraceae	Ruegeria	NA
ASV1060	Bacteria	Proteobacteria	Alphaproteobacteria	Rhodospirillales	Thalassospiraceae	Thalassospira	xiamenensis
ASV1061	Bacteria	Proteobacteria	Alphaproteobacteria	Rhodobacterales	Rhodobacteraceae	NA	NA
ASV1062	Bacteria	Proteobacteria	Alphaproteobacteria	Micavibrionales	Micavibrionaceae	NA	NA
ASV1063	Bacteria	Proteobacteria	Alphaproteobacteria	Caulobacterales	Parvularculaceae	Parvularcula	NA
ASV1064	Bacteria	Proteobacteria	Gammaproteobacteria	Pseudomonadales	SAR86 clade	NA	NA
ASV1065	Bacteria	Actinobacteriota	Actinobacteria	Micrococcales	Microbacteriaceae	Salinibacterium	NA
ASV1066	Bacteria	Bacteroidota	Bacteroidia	Flavobacteriales	Cryomorphaceae	Vicingus	NA
ASV1067	Bacteria	Planctomycetota	Planctomycetes	Pirellulales	Pirellulaceae	Rhodopirellula	NA
ASV1068	Bacteria	Proteobacteria	Alphaproteobacteria	Rhodobacterales	Rhodobacteraceae	Paracoccus	NA
ASV1069	Bacteria	Proteobacteria	Alphaproteobacteria	Micavibrionales	Micavibrionaceae	NA	NA
ASV107	Bacteria	Proteobacteria	Alphaproteobacteria	Rhodobacterales	Rhodobacteraceae	Paracoccus	NA
ASV1070	Bacteria	Proteobacteria	Gammaproteobacteria	Salinisphaerales	Solimonadaceae	Polycyclovorans	algicola
ASV1071	Bacteria	Proteobacteria	Alphaproteobacteria	Sneathiellales	Sneathiellaceae	Sneathiella	NA
ASV1072	Bacteria	Bacteroidota	Bacteroidia	Cytophagales	Flammeovirgaceae	NA	NA
ASV1073	Bacteria	Proteobacteria	Gammaproteobacteria	Pseudomonadales	Nitrincolaceae	Neptuniibacter	NA
ASV1074	Bacteria	Bdellovibrionota	Bdellovibrionia	Bacteriovoracales	Bacteriovoracaceae	Peredibacter	NA
ASV1075	Bacteria	Proteobacteria	Gammaproteobacteria	Ectothiorhodospirales	NA	NA	NA
ASV1076	Bacteria	Proteobacteria	Gammaproteobacteria	Enterobacterales	Kangiellaceae	Aliikangiella	marina
ASV1077	Bacteria	Proteobacteria	Gammaproteobacteria	Pseudomonadales	Saccharospirillaceae	Oceanobacter	NA
ASV1078	Bacteria	Bacteroidota	Bacteroidia	Chitinophagales	NA	NA	NA
ASV1079	Bacteria	Bacteroidota	Bacteroidia	Cytophagales	Cyclobacteriaceae	Fabibacter	NA
ASV108	Bacteria	Proteobacteria	Alphaproteobacteria	Rhodobacterales	Rhodobacteraceae	Tropicibacter	phthalicicus
ASV1080	Bacteria	Proteobacteria	NA	NA	NA	NA	NA
ASV1081	Bacteria	Proteobacteria	Gammaproteobacteria	Burkholderiales	Comamonadaceae	Variovorax	paradoxus
ASV1082	Bacteria	Planctomycetota	Phycisphaerae	Phycisphaerales	Phycisphaeraceae	SM1A02	NA
ASV1083	Bacteria	Proteobacteria	Alphaproteobacteria	Rhodobacterales	Rhodobacteraceae	Roseobacter	NA
ASV1084	Bacteria	Proteobacteria	Gammaproteobacteria	Enterobacterales	Vibrionaceae	Vibrio	splendidus
ASV1085	Bacteria	Proteobacteria	Alphaproteobacteria	Rhodobacterales	Rhodobacteraceae	Roseobacter	NA
ASV1086	Bacteria	Proteobacteria	Alphaproteobacteria	Rhodobacterales	Rhodobacteraceae	Epibacterium	NA
ASV1087	Bacteria	Proteobacteria	Gammaproteobacteria	Enterobacterales	Alteromonadaceae	Paraglaciecola	NA
ASV1088	Bacteria	Bacteroidota	Bacteroidia	Flavobacteriales	Flavobacteriaceae	Marixanthomonas	NA
ASV1089	Bacteria	Proteobacteria	Alphaproteobacteria	Rhodobacterales	Rhodobacteraceae	NA	NA
ASV109	Bacteria	Bacteroidota	Bacteroidia	Flavobacteriales	Flavobacteriaceae	Winogradskyella	NA
ASV1090	Bacteria	Proteobacteria	Alphaproteobacteria	Rhodobacterales	Rhodobacteraceae	NA	NA
ASV1091	Bacteria	Marinimicrobia (SAR406 clade)	NA	NA	NA	NA	NA
ASV1092	Bacteria	Proteobacteria	Alphaproteobacteria	Rhodospirillales	AEGEAN-169 marine group	NA	NA
ASV1093	Bacteria	SAR324 clade(Marine group B)	NA	NA	NA	NA	NA
ASV1094	Bacteria	Proteobacteria	Alphaproteobacteria	Rhodobacterales	Rhodobacteraceae	Mameliella	alba
ASV1095	Bacteria	Proteobacteria	Alphaproteobacteria	Micavibrionales	Micavibrionaceae	NA	NA
ASV1096	Bacteria	Verrucomicrobiota	Chlamydiae	Chlamydiales	Simkaniaceae	NA	NA
ASV1097	Bacteria	Proteobacteria	Alphaproteobacteria	Rhodobacterales	Rhodobacteraceae	Yoonia-Loktanella	NA
ASV1098	Bacteria	Proteobacteria	Alphaproteobacteria	Rhodobacterales	Rhodobacteraceae	Tateyamaria	NA
ASV1099	Bacteria	Proteobacteria	Gammaproteobacteria	Gammaproteobacteria Incertae Sedis	Unknown Family	Candidatus Berkiella	NA
ASV11	Bacteria	Proteobacteria	Gammaproteobacteria	BD72BR169	NA	NA	NA
ASV110	Bacteria	Proteobacteria	Alphaproteobacteria	Micavibrionales	Micavibrionaceae	NA	NA
ASV1100	Bacteria	Proteobacteria	Gammaproteobacteria	Pseudomonadales	Nitrincolaceae	Profundimonas	NA
ASV1101	Bacteria	Proteobacteria	Gammaproteobacteria	Enterobacterales	Pseudoalteromonadaceae	Pseudoalteromonas	NA
ASV1102	Bacteria	Proteobacteria	Alphaproteobacteria	Rhodobacterales	Rhodobacteraceae	NA	NA
ASV1103	Bacteria	Proteobacteria	Alphaproteobacteria	Micavibrionales	NA	NA	NA
ASV1104	Bacteria	Proteobacteria	Gammaproteobacteria	Enterobacterales	Vibrionaceae	Vibrio	splendidus
ASV1105	Bacteria	Proteobacteria	Alphaproteobacteria	Rhodobacterales	Rhodobacteraceae	NA	NA
ASV1106	Bacteria	Bacteroidota	Bacteroidia	Flavobacteriales	Flavobacteriaceae	NS5 marine group	NA
ASV1107	Bacteria	Desulfobacterota	Desulfuromonadia	PB19	NA	NA	NA
ASV1108	Bacteria	Bacteroidota	Bacteroidia	Flavobacteriales	Flavobacteriaceae	Marixanthomonas	ophiurae
ASV1109	Bacteria	Proteobacteria	Alphaproteobacteria	Rhodobacterales	Rhodobacteraceae	NA	NA
ASV111	Bacteria	Proteobacteria	Gammaproteobacteria	Pseudomonadales	Nitrincolaceae	Neptuniibacter	NA
ASV1110	Bacteria	Bacteroidota	Bacteroidia	Cytophagales	Amoebophilaceae	Candidatus Amoebophilus	NA
ASV1111	Bacteria	Proteobacteria	Gammaproteobacteria	Pseudomonadales	Pseudomonadaceae	Pseudomonas	NA
ASV1112	Bacteria	Proteobacteria	Gammaproteobacteria	Pseudomonadales	Alcanivoracaceae1	Alcanivorax	borkumensis
ASV1113	Bacteria	Proteobacteria	Alphaproteobacteria	Micavibrionales	Micavibrionaceae	NA	NA
ASV1114	Bacteria	Bacteroidota	Bacteroidia	Flavobacteriales	Cryomorphaceae	Cryomorpha	NA
ASV1115	Bacteria	Proteobacteria	Alphaproteobacteria	Rickettsiales	Mitochondria	NA	NA
ASV1116	Bacteria	Planctomycetota	OM190	NA	NA	NA	NA
ASV1117	Bacteria	Proteobacteria	Gammaproteobacteria	Enterobacterales	Pseudoalteromonadaceae	Pseudoalteromonas	phenolica
ASV1118	Bacteria	Proteobacteria	Gammaproteobacteria	Enterobacterales	Vibrionaceae	Vibrio	tasmaniensis
ASV1119	Bacteria	Planctomycetota	Planctomycetes	Pirellulales	Pirellulaceae	Rhodopirellula	NA
ASV112	Bacteria	Proteobacteria	Alphaproteobacteria	Sphingomonadales	Sphingomonadaceae	Altererythrobacter	NA
ASV1120	Bacteria	Acidobacteriota	Holophagae	Acanthopleuribacterales	Acanthopleuribacteraceae	Acanthopleuribacter	NA
ASV1121	Bacteria	Proteobacteria	Gammaproteobacteria	Salinisphaerales	Salinisphaeraceae	Salinisphaera	halophila
ASV1122	Bacteria	Proteobacteria	Gammaproteobacteria	Enterobacterales	Alteromonadaceae	Alteromonas	halophila
ASV1123	Bacteria	Bacteroidota	Kapabacteria	Kapabacteriales	NA	NA	NA
ASV1124	Bacteria	Proteobacteria	Alphaproteobacteria	Caulobacterales	Hyphomonadaceae	Hellea	NA
ASV1125	Bacteria	Proteobacteria	Alphaproteobacteria	Rhizobiales	Rhizobiaceae	Ahrensia	NA
ASV1126	Bacteria	Bacteroidota	Bacteroidia	Flavobacteriales	Flavobacteriaceae	Tenacibaculum	mesophilum
ASV1127	Bacteria	Proteobacteria	Gammaproteobacteria	Enterobacterales	Alteromonadaceae	Paraglaciecola	NA
ASV1128	Bacteria	Bacteroidota	Bacteroidia	Flavobacteriales	NS9 marine group	NA	NA
ASV1129	Bacteria	Bacteroidota	Bacteroidia	Flavobacteriales	Crocinitomicaceae	Fluviicola	NA
ASV113	Bacteria	Proteobacteria	Gammaproteobacteria	Salinisphaerales	Solimonadaceae	Polycyclovorans	algicola
ASV1130	Bacteria	Bacteroidota	Bacteroidia	Flavobacteriales	Flavobacteriaceae	NS2b marine group	NA
ASV1131	Bacteria	Bacteroidota	Bacteroidia	Flavobacteriales	Flavobacteriaceae	Muricauda	NA
ASV1132	Bacteria	Chloroflexi	Anaerolineae	Caldilineales	Caldilineaceae	NA	NA
ASV1133	Bacteria	NA	NA	NA	NA	NA	NA
ASV1134	Bacteria	Proteobacteria	Gammaproteobacteria	Enterobacterales	Idiomarinaceae	Idiomarina	zobellii
ASV1135	Bacteria	Bacteroidota	Bacteroidia	Flavobacteriales	Flavobacteriaceae	Croceibacter	atlanticus
ASV1136	Bacteria	Proteobacteria	Gammaproteobacteria	Pseudomonadales	Spongiibacteraceae	NA	NA
ASV1137	Bacteria	Proteobacteria	Gammaproteobacteria	Pseudomonadales	KI89A clade	NA	NA
ASV1138	Bacteria	Bacteroidota	Bacteroidia	Flavobacteriales	Flavobacteriaceae	Aquimarina	NA
ASV1139	Bacteria	Bacteroidota	Bacteroidia	Flavobacteriales	Flavobacteriaceae	Euzebyella	NA
ASV114	Bacteria	Bacteroidota	Bacteroidia	Flavobacteriales	Flavobacteriaceae	NA	NA
ASV1140	Bacteria	Proteobacteria	Alphaproteobacteria	Rhodobacterales	Rhodobacteraceae	Paracoccus	marcusii
ASV1141	Bacteria	Proteobacteria	Alphaproteobacteria	Rhodobacterales	Rhodobacteraceae	Pseudorhodobacter	NA
ASV1142	Bacteria	Proteobacteria	Alphaproteobacteria	Caulobacterales	Caulobacteraceae	Brevundimonas	vesicularis
ASV1143	Bacteria	Proteobacteria	Gammaproteobacteria	Arenicellales	Arenicellaceae	HTCC5015	NA
ASV1144	Bacteria	Patescibacteria	Saccharimonadia	Saccharimonadales	NA	NA	NA
ASV1145	Bacteria	Proteobacteria	Gammaproteobacteria	Enterobacterales	Colwelliaceae	Colwellia	NA
ASV1146	Bacteria	Proteobacteria	Gammaproteobacteria	Pseudomonadales	Pseudomonadaceae	Pseudomonas	xanthomarina
ASV1147	Bacteria	Proteobacteria	Alphaproteobacteria	NA	NA	NA	NA
ASV1148	Bacteria	Proteobacteria	Gammaproteobacteria	Steroidobacterales	Woeseiaceae	Woeseia	NA
ASV1149	Bacteria	Proteobacteria	Gammaproteobacteria	Burkholderiales	Methylophilaceae	Methylotenera	NA
ASV115	Bacteria	Proteobacteria	Gammaproteobacteria	Enterobacterales	Vibrionaceae	Vibrio	NA
ASV1150	Bacteria	Proteobacteria	Alphaproteobacteria	Micavibrionales	Micavibrionaceae	NA	NA
ASV1151	Bacteria	Bacteroidota	Bacteroidia	Chitinophagales	Saprospiraceae	NA	NA
ASV1152	Bacteria	Proteobacteria	Alphaproteobacteria	Rhodobacterales	Rhodobacteraceae	Halocynthiibacter	NA
ASV1153	Bacteria	Planctomycetota	OM190	NA	NA	NA	NA
ASV1154	Bacteria	Bacteroidota	Bacteroidia	Flavobacteriales	Flavobacteriaceae	Ascidiimonas	NA
ASV1155	Bacteria	Planctomycetota	Planctomycetes	Pirellulales	Pirellulaceae	Blastopirellula	NA
ASV1156	Bacteria	Proteobacteria	Alphaproteobacteria	Rhodobacterales	Rhodobacteraceae	NA	NA
ASV1157	Bacteria	Proteobacteria	Gammaproteobacteria	BD72BR169	NA	NA	NA
ASV1158	Bacteria	Firmicutes	Clostridia	Peptostreptococcales-Tissierellales	Peptostreptococcaceae	Romboutsia	NA
ASV1159	Bacteria	Bdellovibrionota	Bdellovibrionia	Bacteriovoracales	Bacteriovoracaceae	NA	NA
ASV116	Bacteria	Bacteroidota	Bacteroidia	Flavobacteriales	Cryomorphaceae	Luteibaculum	NA
ASV1160	Bacteria	Proteobacteria	Gammaproteobacteria	Enterobacterales	Kangiellaceae	Aliikangiella	NA
ASV1161	Bacteria	Proteobacteria	Gammaproteobacteria	EC3	NA	NA	NA
ASV1162	Bacteria	Bdellovibrionota	Bdellovibrionia	Bdellovibrionales	Bdellovibrionaceae	OM27 clade	NA
ASV1163	Bacteria	Proteobacteria	Gammaproteobacteria	Burkholderiales	Comamonadaceae	Paucibacter	NA
ASV1164	Bacteria	Proteobacteria	Alphaproteobacteria	Rhodobacterales	Rhodobacteraceae	Roseovarius	NA
ASV1165	Bacteria	Proteobacteria	Gammaproteobacteria	NA	NA	NA	NA
ASV1166	Bacteria	Proteobacteria	Alphaproteobacteria	Rhizobiales	Rhizobiaceae	Lentilitoribacter	NA
ASV1167	Bacteria	Proteobacteria	Alphaproteobacteria	Rhodobacterales	Rhodobacteraceae	Jannaschia	NA
ASV1168	Bacteria	Fusobacteriota	Fusobacteriia	Fusobacteriales	Fusobacteriaceae	Psychrilyobacter	NA
ASV1169	Bacteria	Proteobacteria	Gammaproteobacteria	Enterobacterales	Colwelliaceae	Colwellia	NA
ASV117	Bacteria	Proteobacteria	Alphaproteobacteria	SAR11 clade	Clade II	NA	NA
ASV1170	Bacteria	Proteobacteria	Gammaproteobacteria	Pseudomonadales	Nitrincolaceae	Profundimonas	NA
ASV1171	Bacteria	Proteobacteria	Gammaproteobacteria	Methylococcales	Cycloclasticaceae	Cycloclasticus	NA
ASV1172	Bacteria	Myxococcota	Polyangia	Haliangiales	Haliangiaceae	Haliangium	NA
ASV1173	Bacteria	Proteobacteria	Gammaproteobacteria	Enterobacterales	Psychromonadaceae	Psychromonas	NA
ASV1174	Bacteria	Proteobacteria	Gammaproteobacteria	Burkholderiales	Comamonadaceae	Diaphorobacter	polyhydroxybutyrativorans
ASV1175	Bacteria	Myxococcota	Polyangia	Nannocystales	Nannocystaceae	NA	NA
ASV1176	Bacteria	Planctomycetota	Planctomycetes	Gemmatales	Gemmataceae	NA	NA
ASV1177	Bacteria	Acidobacteriota	Acidobacteriae	Acidobacteriales	Acidobacteriaceae (Subgroup 1)	Occallatibacter	NA
ASV1178	Bacteria	Cyanobacteria	Vampirivibrionia	Caenarcaniphilales	NA	NA	NA
ASV1179	Bacteria	Proteobacteria	Gammaproteobacteria	Pseudomonadales	Halomonadaceae	Cobetia	NA
ASV118	Bacteria	Proteobacteria	Gammaproteobacteria	Enterobacterales	Vibrionaceae	Vibrio	natriegens
ASV1180	Bacteria	Proteobacteria	Alphaproteobacteria	Rhodobacterales	Rhodobacteraceae	Roseovarius	NA
ASV1181	Bacteria	Planctomycetota	Planctomycetes	Pirellulales	Pirellulaceae	Blastopirellula	NA
ASV1182	Bacteria	Proteobacteria	Gammaproteobacteria	Enterobacterales	Vibrionaceae	Vibrio	NA
ASV1183	Bacteria	Actinobacteriota	Actinobacteria	PeM15	NA	NA	NA
ASV1184	Bacteria	Bacteroidota	Bacteroidia	Flavobacteriales	Flavobacteriaceae	Aquimarina	NA
ASV1185	Bacteria	Bdellovibrionota	Bdellovibrionia	Bacteriovoracales	Bacteriovoracaceae	NA	NA
ASV1186	Bacteria	Actinobacteriota	Acidimicrobiia	Microtrichales	Microtrichaceae	Sva0996 marine group	NA
ASV1187	Bacteria	Proteobacteria	Gammaproteobacteria	Pseudomonadales	Marinobacteraceae	Marinobacter	lacisalsi
ASV1188	Bacteria	Desulfobacterota	Desulfobacteria	Desulfobacterales	Desulfolunaceae	Desulfofaba	NA
ASV1189	Bacteria	Desulfobacterota	Desulfuromonadia	PB19	NA	NA	NA
ASV119	Bacteria	Proteobacteria	Alphaproteobacteria	Rhodobacterales	Rhodobacteraceae	Shimia	NA
ASV1190	Bacteria	Chloroflexi	Anaerolineae	Ardenticatenales	Ardenticatenaceae	NA	NA
ASV1191	Bacteria	Proteobacteria	Gammaproteobacteria	Burkholderiales	Alcaligenaceae	Pigmentiphaga	NA
ASV1192	Bacteria	Proteobacteria	Gammaproteobacteria	Francisellales	Francisellaceae	[Caedibacter] taeniospiralis group	NA
ASV1193	Bacteria	Bacteroidota	Bacteroidia	Chitinophagales	NA	NA	NA
ASV1194	Bacteria	Proteobacteria	Gammaproteobacteria	Xanthomonadales	Xanthomonadaceae	Stenotrophomonas	rhizophila
ASV1195	Bacteria	Planctomycetota	OM190	NA	NA	NA	NA
ASV1196	Bacteria	Proteobacteria	Gammaproteobacteria	NA	NA	NA	NA
ASV1197	Bacteria	Proteobacteria	Gammaproteobacteria	Enterobacterales	Pseudoalteromonadaceae	Pseudoalteromonas	translucida
ASV1198	Bacteria	Proteobacteria	Gammaproteobacteria	Enterobacterales	Pseudoalteromonadaceae	Pseudoalteromonas	denitrificans
ASV1199	Bacteria	Proteobacteria	Gammaproteobacteria	Pseudomonadales	Spongiibacteraceae	BD1-7 clade	NA
ASV12	Bacteria	Proteobacteria	Gammaproteobacteria	Enterobacterales	Vibrionaceae	Vibrio	fortis
ASV120	Bacteria	Proteobacteria	Gammaproteobacteria	Pseudomonadales	Nitrincolaceae	Neptuniibacter	NA
ASV1200	Bacteria	Proteobacteria	Alphaproteobacteria	Rhizobiales	Rhizobiaceae	Cohaesibacter	NA
ASV1201	Bacteria	Spirochaetota	Spirochaetia	Spirochaetales	Spirochaetaceae	NA	NA
ASV1202	Bacteria	Dadabacteria	Dadabacteriia	Dadabacteriales	NA	NA	NA
ASV1203	Bacteria	Proteobacteria	Alphaproteobacteria	Caulobacterales	Hyphomonadaceae	Maricaulis	maris
ASV1204	Bacteria	Proteobacteria	Alphaproteobacteria	Rhizobiales	Rhizobiaceae	NA	NA
ASV1205	Bacteria	Proteobacteria	Gammaproteobacteria	Enterobacterales	Alteromonadaceae	Lacimicrobium	alkaliphilum
ASV1206	Bacteria	Proteobacteria	Alphaproteobacteria	Rhodobacterales	Rhodobacteraceae	Roseobacter clade NAC11-7 lineage	NA
ASV1207	Bacteria	Proteobacteria	Gammaproteobacteria	Pseudomonadales	Halomonadaceae	Halomonas	taeanensis
ASV1208	Bacteria	Proteobacteria	Alphaproteobacteria	SAR11 clade	Clade II	NA	NA
ASV1209	Bacteria	Planctomycetota	Planctomycetes	Pirellulales	Pirellulaceae	Rhodopirellula	NA
ASV121	Bacteria	Proteobacteria	Gammaproteobacteria	Enterobacterales	Vibrionaceae	Vibrio	coralliilyticus
ASV1210	Bacteria	Proteobacteria	Gammaproteobacteria	Ectothiorhodospirales	Ectothiorhodospiraceae	NA	NA
ASV1211	Bacteria	Bacteroidota	Bacteroidia	Flavobacteriales	Flavobacteriaceae	Kriegella	NA
ASV1212	Bacteria	Proteobacteria	Gammaproteobacteria	Arenicellales	Arenicellaceae	Perspicuibacter	NA
ASV1213	Bacteria	Proteobacteria	Gammaproteobacteria	Pseudomonadales	Porticoccaceae	Porticoccus	NA
ASV1214	Bacteria	Proteobacteria	Alphaproteobacteria	Rickettsiales	Rickettsiaceae	Candidatus Megaira	NA
ASV1215	Bacteria	Planctomycetota	Planctomycetes	Pirellulales	Pirellulaceae	Blastopirellula	NA
ASV1216	Bacteria	Proteobacteria	Gammaproteobacteria	Enterobacterales	Pseudoalteromonadaceae	Pseudoalteromonas	NA
ASV1217	Bacteria	Bacteroidota	Bacteroidia	Flavobacteriales	Weeksellaceae	Chryseobacterium	NA
ASV1218	Bacteria	Spirochaetota	Spirochaetia	Spirochaetales	Spirochaetaceae	NA	NA
ASV1219	Bacteria	Verrucomicrobiota	Lentisphaeria	P.palmC41	NA	NA	NA
ASV122	Bacteria	Bacteroidota	Bacteroidia	Flavobacteriales	Flavobacteriaceae	Mesoflavibacter	NA
ASV1220	Bacteria	Planctomycetota	Planctomycetes	Pirellulales	Pirellulaceae	Blastopirellula	NA
ASV1221	Bacteria	Bacteroidota	Bacteroidia	Chitinophagales	Saprospiraceae	NA	NA
ASV1222	Bacteria	Bacteroidota	Bacteroidia	Flavobacteriales	Flavobacteriaceae	NA	NA
ASV1223	Bacteria	Proteobacteria	Gammaproteobacteria	Enterobacterales	Pseudoalteromonadaceae	Pseudoalteromonas	NA
ASV1224	Bacteria	Firmicutes	Bacilli	Mycoplasmatales	Mycoplasmataceae	Mycoplasma	NA
ASV1225	Bacteria	Proteobacteria	Alphaproteobacteria	Rhodobacterales	Rhodobacteraceae	NA	NA
ASV1226	Bacteria	Proteobacteria	Gammaproteobacteria	Pseudomonadales	Oleiphilaceae	Oleiphilus	NA
ASV1227	Bacteria	Proteobacteria	Gammaproteobacteria	Enterobacterales	Colwelliaceae	Thalassotalea	NA
ASV1228	Bacteria	Proteobacteria	Gammaproteobacteria	Pseudomonadales	Halomonadaceae	Halomonas	variabilis
ASV1229	Bacteria	Proteobacteria	Gammaproteobacteria	Burkholderiales	Comamonadaceae	Aquabacterium	NA
ASV123	Bacteria	Proteobacteria	Alphaproteobacteria	SAR11 clade	Clade I	Clade Ia	NA
ASV1230	Bacteria	Planctomycetota	Planctomycetes	Pirellulales	Pirellulaceae	Rhodopirellula	NA
ASV1231	Bacteria	Planctomycetota	Planctomycetes	Planctomycetales	Gimesiaceae	NA	NA
ASV1232	Bacteria	Acidobacteriota	Vicinamibacteria	Vicinamibacterales	NA	NA	NA
ASV1233	Bacteria	Proteobacteria	Gammaproteobacteria	Enterobacterales	Alteromonadaceae	Lacimicrobium	alkaliphilum
ASV1234	Bacteria	Patescibacteria	Gracilibacteria	NA	NA	NA	NA
ASV1235	Bacteria	Desulfobacterota	Desulfuromonadia	PB19	NA	NA	NA
ASV1236	Bacteria	Proteobacteria	Gammaproteobacteria	Enterobacterales	Vibrionaceae	Vibrio	ponticus
ASV1237	Bacteria	Proteobacteria	Alphaproteobacteria	Rhodobacterales	Rhodobacteraceae	Sulfitobacter	dubius
ASV1238	Bacteria	Bacteroidota	Bacteroidia	Flavobacteriales	Crocinitomicaceae	Crocinitomix	NA
ASV1239	Bacteria	Desulfobacterota	Desulfuromonadia	PB19	NA	NA	NA
ASV124	Bacteria	Proteobacteria	Alphaproteobacteria	Rhizobiales	Hyphomicrobiaceae	NA	NA
ASV1240	Bacteria	Planctomycetota	Phycisphaerae	Phycisphaerales	Phycisphaeraceae	SM1A02	NA
ASV1241	Bacteria	Proteobacteria	Gammaproteobacteria	Pseudomonadales	Pseudohongiellaceae	Pseudohongiella	NA
ASV1242	Bacteria	Bdellovibrionota	Bdellovibrionia	Bacteriovoracales	Bacteriovoracaceae	Peredibacter	NA
ASV1243	Bacteria	Proteobacteria	Alphaproteobacteria	SAR11 clade	Clade II	NA	NA
ASV1244	Bacteria	Proteobacteria	Alphaproteobacteria	Caulobacterales	Caulobacteraceae	Brevundimonas	intermedia
ASV1245	Bacteria	Proteobacteria	Alphaproteobacteria	Caulobacterales	Hyphomonadaceae	Hellea	NA
ASV1246	Bacteria	Proteobacteria	Gammaproteobacteria	Pseudomonadales	Halomonadaceae	Halomonas	huangheensis
ASV1247	Bacteria	Proteobacteria	Alphaproteobacteria	Reyranellales	Reyranellaceae	Reyranella	NA
ASV1248	Bacteria	Proteobacteria	Alphaproteobacteria	Caulobacterales	Hyphomonadaceae	NA	NA
ASV1249	Bacteria	Verrucomicrobiota	Chlamydiae	Chlamydiales	Chlamydiaceae	NA	NA
ASV125	Bacteria	Proteobacteria	Gammaproteobacteria	Enterobacterales	Alteromonadaceae	Alteromonas	genovensis
ASV1250	Bacteria	Bacteroidota	Bacteroidia	Flavobacteriales	NS9 marine group	NA	NA
ASV1251	Bacteria	Proteobacteria	Gammaproteobacteria	Pseudomonadales	Spongiibacteraceae	Dasania	NA
ASV1252	Bacteria	Proteobacteria	Gammaproteobacteria	Enterobacterales	Alteromonadaceae	Alteromonas	macleodii
ASV1253	Bacteria	Proteobacteria	Alphaproteobacteria	Rhizobiales	Rhizobiaceae	Allorhizobium-Neorhizobium-Pararhizobium-Rhizobium	NA
ASV1254	Bacteria	Proteobacteria	Alphaproteobacteria	Caulobacterales	Hyphomonadaceae	Litorimonas	NA
ASV1255	Bacteria	Proteobacteria	Gammaproteobacteria	BD72BR169	NA	NA	NA
ASV1256	Bacteria	Spirochaetota	Spirochaetia	Spirochaetales	Spirochaetaceae	Spirochaeta 2	NA
ASV1257	Bacteria	Spirochaetota	Spirochaetia	Spirochaetales	Spirochaetaceae	NA	NA
ASV1258	Bacteria	Proteobacteria	Alphaproteobacteria	Parvibaculales	Parvibaculaceae	Tepidicaulis	marinus
ASV1259	Bacteria	Spirochaetota	Spirochaetia	Spirochaetales	Spirochaetaceae	NA	NA
ASV126	Bacteria	Proteobacteria	Alphaproteobacteria	Rhodobacterales	Rhodobacteraceae	Pseudophaeobacter	NA
ASV1260	Bacteria	Spirochaetota	Spirochaetia	Spirochaetales	Spirochaetaceae	NA	NA
ASV1261	Bacteria	Proteobacteria	Gammaproteobacteria	Pseudomonadales	Marinobacteraceae	Marinobacter	xestospongiae
ASV1262	Bacteria	Bacteroidota	Bacteroidia	Flavobacteriales	Flavobacteriaceae	NA	NA
ASV1263	Bacteria	Proteobacteria	Gammaproteobacteria	Pseudomonadales	NA	NA	NA
ASV1264	Bacteria	Nitrospinota	Nitrospinia	Nitrospinales	Nitrospinaceae	Nitrospina	NA
ASV1265	Bacteria	Proteobacteria	Alphaproteobacteria	Caulobacterales	Hyphomonadaceae	NA	NA
ASV1266	Bacteria	Proteobacteria	Gammaproteobacteria	Legionellales	Legionellaceae	Legionella	NA
ASV1267	Bacteria	Entotheonellaeota	Entotheonellia	Entotheonellales	Entotheonellaceae	Candidatus Entotheonella	NA
ASV1268	Bacteria	Planctomycetota	Planctomycetes	Pirellulales	Pirellulaceae	Rhodopirellula	NA
ASV1269	Bacteria	Proteobacteria	Alphaproteobacteria	Caulobacterales	Caulobacteraceae	Phenylobacterium	NA
ASV127	Bacteria	Proteobacteria	Gammaproteobacteria	Salinisphaerales	Salinisphaeraceae	Salinisphaera	NA
ASV1270	Bacteria	Planctomycetota	OM190	NA	NA	NA	NA
ASV1271	Bacteria	NA	NA	NA	NA	NA	NA
ASV1272	Bacteria	Bacteroidota	Bacteroidia	Flavobacteriales	Flavobacteriaceae	Muricauda	aquimarina
ASV1273	Bacteria	Proteobacteria	Alphaproteobacteria	Rhodobacterales	Rhodobacteraceae	NA	NA
ASV1274	Bacteria	Bdellovibrionota	Bdellovibrionia	Bdellovibrionales	Bdellovibrionaceae	OM27 clade	NA
ASV1275	Bacteria	Proteobacteria	Gammaproteobacteria	NA	NA	NA	NA
ASV1276	Bacteria	Proteobacteria	Alphaproteobacteria	Kiloniellales	Kiloniellaceae	Tistlia	NA
ASV1277	Bacteria	Firmicutes	Bacilli	Bacillales	Bacillaceae	Bacillus	cohnii
ASV1278	Bacteria	Planctomycetota	Planctomycetes	Planctomycetales	NA	NA	NA
ASV1279	Bacteria	Bacteroidota	Bacteroidia	Flavobacteriales	Flavobacteriaceae	NA	NA
ASV128	Bacteria	Proteobacteria	Gammaproteobacteria	Pseudomonadales	NA	NA	NA
ASV1280	Bacteria	Actinobacteriota	Acidimicrobiia	Microtrichales	Microtrichaceae	Sva0996 marine group	NA
ASV1281	Bacteria	Bacteroidota	Bacteroidia	Chitinophagales	Saprospiraceae	NA	NA
ASV1282	Bacteria	Proteobacteria	Gammaproteobacteria	Pseudomonadales	Pseudomonadaceae	Pseudomonas	xanthomarina
ASV1283	Bacteria	Proteobacteria	Alphaproteobacteria	Sphingomonadales	Sphingomonadaceae	Sphingopyxis	NA
ASV1284	Bacteria	Entotheonellaeota	Entotheonellia	Entotheonellales	Entotheonellaceae	Candidatus Entotheonella	NA
ASV1285	Bacteria	Bacteroidota	Bacteroidia	Sphingobacteriales	Sphingobacteriaceae	Pedobacter	NA
ASV1286	Bacteria	Bacteroidota	Bacteroidia	Chitinophagales	Chitinophagaceae	Edaphobaculum	NA
ASV1287	Bacteria	Myxococcota	Polyangia	Polyangiales	Sandaracinaceae	Sandaracinus	NA
ASV1288	Bacteria	Spirochaetota	Spirochaetia	Spirochaetales	Spirochaetaceae	NA	NA
ASV1289	Bacteria	Spirochaetota	Spirochaetia	Spirochaetales	Spirochaetaceae	Spirochaeta 2	NA
ASV129	Bacteria	Proteobacteria	Alphaproteobacteria	Rhodobacterales	Rhodobacteraceae	Phaeobacter	piscinae
ASV1290	Bacteria	Proteobacteria	Alphaproteobacteria	Rhodobacterales	Rhodobacteraceae	Sagittula	NA
ASV1291	Bacteria	Proteobacteria	Alphaproteobacteria	Rhodobacterales	Rhodobacteraceae	Tateyamaria	NA
ASV1292	Bacteria	Bacteroidota	Bacteroidia	Flavobacteriales	Flavobacteriaceae	Croceibacter	NA
ASV1293	Bacteria	Proteobacteria	Alphaproteobacteria	Rhodobacterales	Rhodobacteraceae	Lentibacter	NA
ASV1294	Bacteria	Bdellovibrionota	Bdellovibrionia	Bdellovibrionales	Bdellovibrionaceae	Bdellovibrio	NA
ASV1295	Bacteria	Proteobacteria	Gammaproteobacteria	Enterobacterales	Pseudoalteromonadaceae	Algicola	NA
ASV1296	Bacteria	Proteobacteria	Gammaproteobacteria	Pseudomonadales	Spongiibacteraceae	NA	NA
ASV1297	Bacteria	Proteobacteria	Alphaproteobacteria	Caulobacterales	Hyphomonadaceae	Henriciella	NA
ASV1298	Bacteria	Proteobacteria	Alphaproteobacteria	Paracaedibacterales	Paracaedibacteraceae	Candidatus Paracaedibacter	NA
ASV1299	Bacteria	Proteobacteria	Gammaproteobacteria	Pseudomonadales	Halomonadaceae	Halomonas	NA
ASV13	Bacteria	Proteobacteria	Gammaproteobacteria	Pseudomonadales	Pseudomonadaceae	Pseudomonas	poae
ASV130	Bacteria	Bacteroidota	Bacteroidia	Flavobacteriales	Flavobacteriaceae	Tenacibaculum	NA
ASV1300	Bacteria	Proteobacteria	Alphaproteobacteria	Caulobacterales	Caulobacteraceae	Brevundimonas	mediterranea
ASV1301	Bacteria	Proteobacteria	Alphaproteobacteria	Parvibaculales	OCS116 clade	NA	NA
ASV1302	Bacteria	Planctomycetota	Planctomycetes	Pirellulales	Pirellulaceae	Rhodopirellula	NA
ASV1303	Bacteria	Planctomycetota	OM190	NA	NA	NA	NA
ASV1304	Bacteria	Proteobacteria	Gammaproteobacteria	Enterobacterales	Idiomarinaceae	Idiomarina	loihiensis
ASV1305	Bacteria	Planctomycetota	Phycisphaerae	Phycisphaerales	Phycisphaeraceae	SM1A02	NA
ASV1306	Bacteria	Proteobacteria	Alphaproteobacteria	SAR11 clade	Clade II	NA	NA
ASV1307	Bacteria	Actinobacteriota	Acidimicrobiia	Actinomarinales	Actinomarinaceae	Candidatus Actinomarina	NA
ASV1308	Bacteria	Proteobacteria	Gammaproteobacteria	Enterobacterales	Alteromonadaceae	Alteromonas	NA
ASV1309	Bacteria	Bacteroidota	Bacteroidia	Flavobacteriales	Flavobacteriaceae	NA	NA
ASV131	Bacteria	Bacteroidota	Bacteroidia	Flavobacteriales	Flavobacteriaceae	Ulvibacter	NA
ASV1310	Bacteria	Bacteroidota	Bacteroidia	Chitinophagales	Saprospiraceae	NA	NA
ASV1311	Bacteria	Proteobacteria	Gammaproteobacteria	Pseudomonadales	Spongiibacteraceae	Dasania	NA
ASV1312	Bacteria	Myxococcota	Polyangia	Nannocystales	Nannocystaceae	Nannocystis	NA
ASV1313	Bacteria	Campylobacterota	Campylobacteria	Campylobacterales	Arcobacteraceae	Halarcobacter	bivalviorum
ASV1314	Bacteria	Proteobacteria	Gammaproteobacteria	Pseudomonadales	Halieaceae	Parahaliea	NA
ASV1315	Bacteria	Proteobacteria	Alphaproteobacteria	Rhodobacterales	Rhodobacteraceae	Amylibacter	NA
ASV1316	Bacteria	Proteobacteria	Gammaproteobacteria	Pseudomonadales	Halomonadaceae	Halomonas	NA
ASV1317	Bacteria	Proteobacteria	Gammaproteobacteria	Enterobacterales	Alteromonadaceae	Paraglaciecola	NA
ASV1318	Bacteria	Acidobacteriota	Thermoanaerobaculia	Thermoanaerobaculales	Thermoanaerobaculaceae	Subgroup 10	NA
ASV1319	Bacteria	Actinobacteriota	Acidimicrobiia	Microtrichales	Microtrichaceae	Sva0996 marine group	NA
ASV132	Bacteria	Proteobacteria	Gammaproteobacteria	Salinisphaerales	Solimonadaceae	Oceanococcus	NA
ASV1320	Bacteria	Proteobacteria	Gammaproteobacteria	Burkholderiales	MWH-UniP1 aquatic group	NA	NA
ASV1321	Bacteria	Proteobacteria	Gammaproteobacteria	Gammaproteobacteria Incertae Sedis	Unknown Family	Marinicella	NA
ASV1322	Bacteria	Verrucomicrobiota	Chlamydiae	Chlamydiales	Simkaniaceae	NA	NA
ASV1323	Bacteria	Proteobacteria	Gammaproteobacteria	Enterobacterales	Vibrionaceae	Vibrio	navarrensis
ASV1324	Bacteria	SAR324 clade(Marine group B)	NA	NA	NA	NA	NA
ASV1325	Bacteria	Bacteroidota	Bacteroidia	Flavobacteriales	Flavobacteriaceae	Salegentibacter	NA
ASV1326	Bacteria	Bdellovibrionota	Bdellovibrionia	Bdellovibrionales	Bdellovibrionaceae	OM27 clade	NA
ASV1327	Bacteria	Proteobacteria	NA	NA	NA	NA	NA
ASV1328	Bacteria	Proteobacteria	Alphaproteobacteria	Puniceispirillales	SAR116 clade	Candidatus Puniceispirillum	NA
ASV1329	Bacteria	Myxococcota	Polyangia	Haliangiales	Haliangiaceae	Haliangium	NA
ASV133	Bacteria	Proteobacteria	Alphaproteobacteria	Rhodobacterales	Rhodobacteraceae	Litoreibacter	NA
ASV1330	Bacteria	Proteobacteria	Alphaproteobacteria	Rickettsiales	SM2D12	NA	NA
ASV1331	Bacteria	Proteobacteria	Gammaproteobacteria	Salinisphaerales	Solimonadaceae	Polycyclovorans	NA
ASV1332	Bacteria	Proteobacteria	Alphaproteobacteria	Rhodospirillales	NA	NA	NA
ASV1333	Bacteria	Proteobacteria	Gammaproteobacteria	Granulosicoccales	Granulosicoccaceae	Granulosicoccus	NA
ASV1334	Bacteria	Proteobacteria	Gammaproteobacteria	Enterobacterales	Alteromonadaceae	NA	NA
ASV1335	Bacteria	Proteobacteria	Alphaproteobacteria	Rhizobiales	Rhizobiaceae	NA	NA
ASV1336	Bacteria	Proteobacteria	Alphaproteobacteria	Rickettsiales	AB1	NA	NA
ASV1337	Bacteria	Myxococcota	Myxococcia	Myxococcales	Myxococcaceae	P3OB-42	NA
ASV1338	Bacteria	Proteobacteria	Gammaproteobacteria	NA	NA	NA	NA
ASV1339	Bacteria	Spirochaetota	Spirochaetia	Spirochaetales	Spirochaetaceae	NA	NA
ASV134	Bacteria	Proteobacteria	Gammaproteobacteria	Enterobacterales	Vibrionaceae	Vibrio	coralliilyticus
ASV1340	Bacteria	Poribacteria	NA	NA	NA	NA	NA
ASV1341	Bacteria	Proteobacteria	Gammaproteobacteria	Pseudomonadales	Pseudohongiellaceae	Pseudohongiella	NA
ASV1342	Bacteria	Proteobacteria	Alphaproteobacteria	Rhodobacterales	Rhodobacteraceae	NA	NA
ASV1343	Bacteria	Bacteroidota	Rhodothermia	Balneolales	Balneolaceae	NA	NA
ASV1344	Bacteria	Proteobacteria	Gammaproteobacteria	Pseudomonadales	Nitrincolaceae	Neptuniibacter	NA
ASV1345	Bacteria	Planctomycetota	Planctomycetes	Pirellulales	Pirellulaceae	Rhodopirellula	baltica
ASV1346	Bacteria	Proteobacteria	Gammaproteobacteria	Pseudomonadales	Nitrincolaceae	NA	NA
ASV1347	Bacteria	Patescibacteria	Parcubacteria	Candidatus Kaiserbacteria	NA	NA	NA
ASV1348	Bacteria	Proteobacteria	Gammaproteobacteria	Pseudomonadales	Oleiphilaceae	Oleiphilus	NA
ASV1349	Bacteria	Verrucomicrobiota	Chlamydiae	Chlamydiales	Parachlamydiaceae	NA	NA
ASV135	Bacteria	Proteobacteria	Gammaproteobacteria	Enterobacterales	Pseudoalteromonadaceae	Pseudoalteromonas	marina
ASV1350	Bacteria	Proteobacteria	Alphaproteobacteria	Acetobacterales	Acetobacteraceae	Roseomonas	frigidaquae
ASV1351	Bacteria	Planctomycetota	Phycisphaerae	CCM11a	NA	NA	NA
ASV1352	Bacteria	Bacteroidota	Bacteroidia	Chitinophagales	Saprospiraceae	NA	NA
ASV1353	Bacteria	Proteobacteria	Alphaproteobacteria	Caulobacterales	Caulobacteraceae	Phenylobacterium	NA
ASV1354	Bacteria	Proteobacteria	Gammaproteobacteria	Pseudomonadales	Pseudohongiellaceae	Pseudohongiella	nitratireducens
ASV1355	Bacteria	Actinobacteriota	Acidimicrobiia	Microtrichales	Microtrichaceae	Sva0996 marine group	NA
ASV1356	Bacteria	Bacteroidota	Bacteroidia	Flavobacteriales	NS9 marine group	NA	NA
ASV1357	Bacteria	Bdellovibrionota	Bdellovibrionia	Bdellovibrionales	Bdellovibrionaceae	OM27 clade	NA
ASV1358	Bacteria	Bacteroidota	Bacteroidia	Bacteroidales	Tannerellaceae	Parabacteroides	merdae
ASV1359	Bacteria	Proteobacteria	Gammaproteobacteria	Pseudomonadales	Halieaceae	Halioglobus	NA
ASV136	Bacteria	Proteobacteria	Gammaproteobacteria	Pseudomonadales	Cellvibrionaceae	Eionea	nigra
ASV1360	Bacteria	Bacteroidota	Bacteroidia	Bacteroidales	Tannerellaceae	Parabacteroides	distasonis
ASV1361	Bacteria	Proteobacteria	Alphaproteobacteria	Rhizobiales	Rhizobiaceae	Hoeflea	NA
ASV1362	Bacteria	Proteobacteria	Gammaproteobacteria	Enterobacterales	Vibrionaceae	Vibrio	diabolicus
ASV1363	Bacteria	Proteobacteria	Alphaproteobacteria	Rhodobacterales	Rhodobacteraceae	NA	NA
ASV1364	Bacteria	Proteobacteria	Alphaproteobacteria	NA	NA	NA	NA
ASV1365	Bacteria	Bacteroidota	Bacteroidia	Chitinophagales	Saprospiraceae	NA	NA
ASV1366	Bacteria	Planctomycetota	OM190	NA	NA	NA	NA
ASV1367	Bacteria	Bacteroidota	Bacteroidia	Chitinophagales	Saprospiraceae	NA	NA
ASV1368	Bacteria	Bacteroidota	Bacteroidia	Flavobacteriales	Flavobacteriaceae	Winogradskyella	poriferorum
ASV1369	Bacteria	Myxococcota	Polyangia	Nannocystales	Nannocystaceae	NA	NA
ASV137	Bacteria	Bacteroidota	Bacteroidia	Flavobacteriales	Flavobacteriaceae	Tenacibaculum	NA
ASV1370	Bacteria	Bacteroidota	Bacteroidia	Flavobacteriales	Flavobacteriaceae	NS3a marine group	NA
ASV1371	Bacteria	Desulfobacterota	Desulfuromonadia	Bradymonadales	NA	NA	NA
ASV1372	Bacteria	Bacteroidota	Bacteroidia	Chitinophagales	Saprospiraceae	Portibacter	NA
ASV1373	Bacteria	Bacteroidota	Bacteroidia	Flavobacteriales	Flavobacteriaceae	NA	NA
ASV1374	Bacteria	Proteobacteria	Alphaproteobacteria	Rhodobacterales	Rhodobacteraceae	Sediminimonas	NA
ASV1375	Bacteria	Actinobacteriota	Actinobacteria	Pseudonocardiales	Pseudonocardiaceae	Pseudonocardia	NA
ASV1376	Bacteria	Proteobacteria	Gammaproteobacteria	Thiotrichales	Thiotrichaceae	Thiothrix	NA
ASV1377	Bacteria	Proteobacteria	Alphaproteobacteria	Sphingomonadales	Sphingomonadaceae	Sphingomonas	wittichii
ASV1378	Bacteria	Planctomycetota	Planctomycetes	Planctomycetales	Rubinisphaeraceae	NA	NA
ASV1379	Bacteria	Verrucomicrobiota	Omnitrophia	Omnitrophales	Omnitrophaceae	Candidatus Omnitrophus	NA
ASV138	Bacteria	Actinobacteriota	Actinobacteria	Corynebacteriales	Nocardiaceae	Rhodococcus	fascians
ASV1380	Bacteria	Proteobacteria	Gammaproteobacteria	Burkholderiales	Comamonadaceae	Acidovorax	NA
ASV1381	Bacteria	Planctomycetota	Planctomycetes	Pirellulales	Pirellulaceae	Rhodopirellula	NA
ASV1382	Bacteria	Myxococcota	Myxococcia	Myxococcales	Myxococcaceae	P3OB-42	NA
ASV1383	Bacteria	Patescibacteria	Parcubacteria	Candidatus Kaiserbacteria	NA	NA	NA
ASV1384	Bacteria	Proteobacteria	Alphaproteobacteria	Parvibaculales	PS1 clade	NA	NA
ASV1385	Bacteria	Spirochaetota	Spirochaetia	Spirochaetales	Spirochaetaceae	NA	NA
ASV1386	Bacteria	Spirochaetota	Spirochaetia	Spirochaetales	Spirochaetaceae	NA	NA
ASV1387	Bacteria	Myxococcota	Polyangia	Haliangiales	Haliangiaceae	Haliangium	NA
ASV1388	Bacteria	Patescibacteria	Gracilibacteria	NA	NA	NA	NA
ASV1389	Bacteria	Spirochaetota	Spirochaetia	Spirochaetales	Spirochaetaceae	NA	NA
ASV139	Bacteria	Proteobacteria	Alphaproteobacteria	Sphingomonadales	Sphingomonadaceae	Erythrobacter	longus
ASV1390	Bacteria	Proteobacteria	Alphaproteobacteria	Caulobacterales	Parvularculaceae	Hyphococcus	NA
ASV1391	Bacteria	Spirochaetota	Spirochaetia	Spirochaetales	Spirochaetaceae	Spirochaeta 2	NA
ASV1392	Bacteria	Bdellovibrionota	Bdellovibrionia	Bacteriovoracales	Bacteriovoracaceae	Peredibacter	NA
ASV1393	Bacteria	Bacteroidota	Bacteroidia	Flavobacteriales	Flavobacteriaceae	Tenacibaculum	NA
ASV1394	Bacteria	Proteobacteria	Alphaproteobacteria	Rhodobacterales	Rhodobacteraceae	Amylibacter	NA
ASV1395	Bacteria	Proteobacteria	Alphaproteobacteria	Rhodobacterales	Rhodobacteraceae	NA	NA
ASV1396	Bacteria	Proteobacteria	Alphaproteobacteria	Kiloniellales	Kiloniellaceae	NA	NA
ASV1397	Bacteria	Proteobacteria	Gammaproteobacteria	Pseudomonadales	Nitrincolaceae	Neptuniibacter	NA
ASV1398	Bacteria	Proteobacteria	Gammaproteobacteria	Pseudomonadales	SAR86 clade	NA	NA
ASV1399	Bacteria	Proteobacteria	Gammaproteobacteria	Xanthomonadales	Xanthomonadaceae	Pseudoxanthomonas	mexicana
ASV14	Bacteria	Proteobacteria	Gammaproteobacteria	Enterobacterales	Vibrionaceae	Vibrio	splendidus
ASV140	Bacteria	Bacteroidota	Bacteroidia	Flavobacteriales	Flavobacteriaceae	NA	NA
ASV1400	Bacteria	Proteobacteria	Alphaproteobacteria	Rhodospirillales	AEGEAN-169 marine group	NA	NA
ASV1401	Bacteria	NA	NA	NA	NA	NA	NA
ASV1402	Bacteria	Proteobacteria	Gammaproteobacteria	Nitrosococcales	Methylophagaceae	Methylophaga	nitratireducenticrescens
ASV1403	Bacteria	Dadabacteria	Dadabacteriia	Dadabacteriales	NA	NA	NA
ASV1404	Bacteria	NA	NA	NA	NA	NA	NA
ASV1405	Bacteria	Planctomycetota	Planctomycetes	Planctomycetales	NA	NA	NA
ASV1406	Bacteria	Proteobacteria	Alphaproteobacteria	Rhodospirillales	AEGEAN-169 marine group	NA	NA
ASV1407	Bacteria	Desulfobacterota	Desulfuromonadia	Bradymonadales	NA	NA	NA
ASV1408	Bacteria	Proteobacteria	Alphaproteobacteria	Rhodobacterales	Rhodobacteraceae	Roseovarius	NA
ASV1409	Bacteria	Proteobacteria	Gammaproteobacteria	Enterobacterales	Alteromonadaceae	Lacimicrobium	alkaliphilum
ASV141	Bacteria	Proteobacteria	Gammaproteobacteria	Enterobacterales	Vibrionaceae	Vibrio	NA
ASV1410	Bacteria	Planctomycetota	OM190	NA	NA	NA	NA
ASV1411	Bacteria	Proteobacteria	Gammaproteobacteria	Ga0077536	NA	NA	NA
ASV1412	Bacteria	Bacteroidota	Bacteroidia	Flavobacteriales	Crocinitomicaceae	NA	NA
ASV1413	Bacteria	Proteobacteria	Gammaproteobacteria	NA	NA	NA	NA
ASV1414	Bacteria	Patescibacteria	Gracilibacteria	JGI 0000069-P22	NA	NA	NA
ASV1415	Bacteria	Planctomycetota	Phycisphaerae	Phycisphaerales	Phycisphaeraceae	Phycisphaera	NA
ASV1416	Bacteria	Proteobacteria	Gammaproteobacteria	Enterobacterales	Kangiellaceae	Aliikangiella	NA
ASV1417	Bacteria	Proteobacteria	Alphaproteobacteria	NA	NA	NA	NA
ASV1418	Bacteria	Bacteroidota	Bacteroidia	Flavobacteriales	Flavobacteriaceae	Croceitalea	NA
ASV1419	Bacteria	Bacteroidota	Bacteroidia	Flavobacteriales	Weeksellaceae	Cloacibacterium	NA
ASV142	Bacteria	Spirochaetota	Spirochaetia	Spirochaetales	Spirochaetaceae	Spirochaeta 2	NA
ASV1420	Bacteria	Spirochaetota	Spirochaetia	Spirochaetales	Spirochaetaceae	NA	NA
ASV1421	Bacteria	Spirochaetota	Spirochaetia	Spirochaetales	Spirochaetaceae	NA	NA
ASV1422	Bacteria	Proteobacteria	Alphaproteobacteria	Rhizobiales	Rhizobiaceae	Roseitalea	NA
ASV1423	Bacteria	Firmicutes	Clostridia	Lachnospirales	Lachnospiraceae	Lachnospiraceae NK4A136 group	NA
ASV1424	Bacteria	Proteobacteria	Gammaproteobacteria	Enterobacterales	Alteromonadaceae	Glaciecola	NA
ASV1425	Bacteria	Proteobacteria	Alphaproteobacteria	Micavibrionales	Micavibrionaceae	NA	NA
ASV1426	Bacteria	Patescibacteria	Gracilibacteria	Absconditabacteriales (SR1)	NA	NA	NA
ASV1427	Bacteria	Planctomycetota	Phycisphaerae	Phycisphaerales	Phycisphaeraceae	SM1A02	NA
ASV1428	Bacteria	Proteobacteria	Gammaproteobacteria	Legionellales	Legionellaceae	NA	NA
ASV1429	Bacteria	Verrucomicrobiota	Verrucomicrobiae	Pedosphaerales	Pedosphaeraceae	SCGC AAA164-E04	NA
ASV143	Bacteria	Proteobacteria	Gammaproteobacteria	Enterobacterales	Vibrionaceae	Vibrio	fortis
ASV1430	Bacteria	Proteobacteria	Alphaproteobacteria	Rhodospirillales	Magnetospiraceae	NA	NA
ASV1431	Bacteria	Planctomycetota	Planctomycetes	Pirellulales	Pirellulaceae	NA	NA
ASV1432	Bacteria	Bacteroidota	Bacteroidia	Cytophagales	Cyclobacteriaceae	Cyclobacterium	NA
ASV1433	Bacteria	Proteobacteria	Alphaproteobacteria	Sphingomonadales	Sphingomonadaceae	Sphingopyxis	macrogoltabida
ASV1434	Bacteria	Planctomycetota	Planctomycetes	Pirellulales	Pirellulaceae	NA	NA
ASV1435	Bacteria	Chloroflexi	Anaerolineae	Ardenticatenales	NA	NA	NA
ASV1436	Bacteria	Proteobacteria	Alphaproteobacteria	Rickettsiales	SM2D12	NA	NA
ASV1437	Bacteria	Bacteroidota	Bacteroidia	Flavobacteriales	Flavobacteriaceae	Croceibacter	NA
ASV1438	Bacteria	Patescibacteria	Parcubacteria	Candidatus Kaiserbacteria	NA	NA	NA
ASV1439	Bacteria	Proteobacteria	Gammaproteobacteria	Enterobacterales	Pseudoalteromonadaceae	Pseudoalteromonas	citrea
ASV144	Bacteria	Proteobacteria	Gammaproteobacteria	Enterobacterales	Pseudoalteromonadaceae	Psychrosphaera	NA
ASV1440	Bacteria	Proteobacteria	Gammaproteobacteria	Enterobacterales	Alteromonadaceae	Alteromonas	macleodii
ASV1441	Bacteria	Planctomycetota	Phycisphaerae	Phycisphaerales	Phycisphaeraceae	SM1A02	NA
ASV1442	Bacteria	Proteobacteria	Alphaproteobacteria	Rhodobacterales	Rhodobacteraceae	Tropicibacter	NA
ASV1443	Bacteria	Dadabacteria	Dadabacteriia	Dadabacteriales	NA	NA	NA
ASV1444	Bacteria	Proteobacteria	Gammaproteobacteria	Enterobacterales	Pseudoalteromonadaceae	Pseudoalteromonas	shioyasakiensis
ASV1445	Bacteria	Proteobacteria	Gammaproteobacteria	Thiotrichales	Thiotrichaceae	Thiothrix	NA
ASV1446	Bacteria	Proteobacteria	Gammaproteobacteria	Enterobacterales	Alteromonadaceae	NA	NA
ASV1447	Bacteria	Proteobacteria	Gammaproteobacteria	Gammaproteobacteria Incertae Sedis	Unknown Family	NA	NA
ASV1448	Bacteria	Proteobacteria	Gammaproteobacteria	Pseudomonadales	Nitrincolaceae	Neptuniibacter	NA
ASV1449	Bacteria	Proteobacteria	Gammaproteobacteria	Enterobacterales	Alteromonadaceae	NA	NA
ASV145	Bacteria	NA	NA	NA	NA	NA	NA
ASV1450	Bacteria	Proteobacteria	Alphaproteobacteria	Rhizobiales	Labraceae	Labrys	NA
ASV1451	Bacteria	Proteobacteria	Alphaproteobacteria	NA	NA	NA	NA
ASV1452	Bacteria	NB1-j	NA	NA	NA	NA	NA
ASV1453	Bacteria	Proteobacteria	Gammaproteobacteria	Pseudomonadales	Nitrincolaceae	Neptuniibacter	NA
ASV1454	Bacteria	Planctomycetota	OM190	NA	NA	NA	NA
ASV1455	Bacteria	Bacteroidota	Bacteroidia	Chitinophagales	Saprospiraceae	NA	NA
ASV1456	Bacteria	Cyanobacteria	Cyanobacteriia	Chloroplast	NA	NA	NA
ASV1457	Bacteria	Proteobacteria	Alphaproteobacteria	Rhodobacterales	Rhodobacteraceae	NA	NA
ASV1458	Bacteria	Planctomycetota	Planctomycetes	Pirellulales	Pirellulaceae	Blastopirellula	marina
ASV1459	Bacteria	Bacteroidota	Bacteroidia	Cytophagales	Cyclobacteriaceae	Imperialibacter	roseus
ASV146	Bacteria	Cyanobacteria	Cyanobacteriia	Synechococcales	Cyanobiaceae	Synechococcus CC9902	NA
ASV1460	Bacteria	Cyanobacteria	Cyanobacteriia	Chloroplast	NA	NA	NA
ASV1461	Bacteria	Planctomycetota	Planctomycetes	Planctomycetales	NA	NA	NA
ASV1462	Bacteria	Bacteroidota	Bacteroidia	Chitinophagales	NA	NA	NA
ASV1463	Bacteria	Planctomycetota	Planctomycetes	Pirellulales	Pirellulaceae	NA	NA
ASV1464	Bacteria	Proteobacteria	Gammaproteobacteria	UBA10353 marine group	NA	NA	NA
ASV1465	Bacteria	Planctomycetota	Planctomycetes	Planctomycetales	Gimesiaceae	Gimesia	NA
ASV1466	Bacteria	Proteobacteria	Gammaproteobacteria	Burkholderiales	Chitinibacteraceae	Iodobacter	NA
ASV1467	Bacteria	Proteobacteria	Gammaproteobacteria	Francisellales	Francisellaceae	[Caedibacter] taeniospiralis group	NA
ASV1468	Bacteria	Proteobacteria	Gammaproteobacteria	Coxiellales	Coxiellaceae	Coxiella	NA
ASV1469	Bacteria	Proteobacteria	Gammaproteobacteria	Pseudomonadales	Halomonadaceae	Halomonas	NA
ASV147	Bacteria	Proteobacteria	Alphaproteobacteria	Reyranellales	Reyranellaceae	Reyranella	NA
ASV1470	Bacteria	Proteobacteria	Gammaproteobacteria	Pseudomonadales	Cellvibrionaceae	NA	NA
ASV1471	Bacteria	Proteobacteria	Alphaproteobacteria	Rhodobacterales	Rhodobacteraceae	Limibaculum	NA
ASV1472	Bacteria	Proteobacteria	Gammaproteobacteria	Enterobacterales	Kangiellaceae	Kangiella	NA
ASV1473	Bacteria	Spirochaetota	Spirochaetia	Spirochaetales	Spirochaetaceae	Spirochaeta 2	NA
ASV1474	Bacteria	Proteobacteria	Gammaproteobacteria	Pseudomonadales	Halieaceae	Halioglobus	NA
ASV1475	Bacteria	Proteobacteria	Gammaproteobacteria	Enterobacterales	Colwelliaceae	Colwellia	NA
ASV1476	Bacteria	Verrucomicrobiota	Verrucomicrobiae	Chthoniobacterales	Terrimicrobiaceae	Terrimicrobium	NA
ASV1477	Bacteria	Planctomycetota	028H05-P-BN-P5	NA	NA	NA	NA
ASV1478	Bacteria	Patescibacteria	Gracilibacteria	NA	NA	NA	NA
ASV1479	Bacteria	Acidobacteriota	Aminicenantia	Aminicenantales	NA	NA	NA
ASV148	Bacteria	Proteobacteria	Gammaproteobacteria	Pseudomonadales	NA	NA	NA
ASV1480	Bacteria	Bacteroidota	Rhodothermia	Balneolales	Balneolaceae	NA	NA
ASV1481	Bacteria	Proteobacteria	Gammaproteobacteria	Enterobacterales	Vibrionaceae	Vibrio	NA
ASV1482	Bacteria	Proteobacteria	Gammaproteobacteria	Pseudomonadales	SAR86 clade	NA	NA
ASV1483	Bacteria	Proteobacteria	Alphaproteobacteria	Caulobacterales	Hyphomonadaceae	Litorimonas	NA
ASV1484	Bacteria	Verrucomicrobiota	Chlamydiae	Chlamydiales	Simkaniaceae	NA	NA
ASV1485	Bacteria	Planctomycetota	Planctomycetes	Pirellulales	Pirellulaceae	Blastopirellula	NA
ASV1486	Bacteria	SAR324 clade(Marine group B)	NA	NA	NA	NA	NA
ASV1487	Bacteria	Bdellovibrionota	Bdellovibrionia	Bdellovibrionales	Bdellovibrionaceae	OM27 clade	NA
ASV1488	Bacteria	Planctomycetota	Planctomycetes	Pirellulales	Pirellulaceae	Rhodopirellula	NA
ASV1489	Bacteria	Proteobacteria	Alphaproteobacteria	Rickettsiales	S25-593	NA	NA
ASV149	Bacteria	Proteobacteria	Alphaproteobacteria	Rhodobacterales	Rhodobacteraceae	NA	NA
ASV1490	Bacteria	Cyanobacteria	Cyanobacteriia	Chloroplast	NA	NA	NA
ASV1491	Bacteria	Proteobacteria	Gammaproteobacteria	Burkholderiales	Burkholderiaceae	Limnobacter	NA
ASV1492	Bacteria	Proteobacteria	Gammaproteobacteria	Arenicellales	Arenicellaceae	Arenicella	NA
ASV1493	Bacteria	Proteobacteria	Alphaproteobacteria	Caulobacterales	Parvularculaceae	Parvularcula	NA
ASV1494	Bacteria	Bacteroidota	Bacteroidia	Flavobacteriales	Crocinitomicaceae	Crocinitomix	NA
ASV1495	Bacteria	Campylobacterota	Campylobacteria	Campylobacterales	NA	NA	NA
ASV1496	Bacteria	Proteobacteria	Gammaproteobacteria	Enterobacterales	Vibrionaceae	Vibrio	splendidus
ASV1497	Bacteria	Patescibacteria	Gracilibacteria	NA	NA	NA	NA
ASV1498	Bacteria	Bacteroidota	Bacteroidia	Flavobacteriales	Flavobacteriaceae	Pseudozobellia	thermophila
ASV1499	Bacteria	Proteobacteria	Gammaproteobacteria	Arenicellales	Arenicellaceae	HTCC5015	NA
ASV15	Bacteria	Proteobacteria	Gammaproteobacteria	Enterobacterales	Vibrionaceae	Vibrio	NA
ASV150	Bacteria	Proteobacteria	Gammaproteobacteria	Pseudomonadales	Halomonadaceae	Cobetia	NA
ASV1500	Bacteria	Proteobacteria	Gammaproteobacteria	Pseudomonadales	OM182 clade	NA	NA
ASV1501	Bacteria	Proteobacteria	Gammaproteobacteria	Pseudomonadales	Saccharospirillaceae	Oleispira	NA
ASV1502	Bacteria	Proteobacteria	Gammaproteobacteria	Thiotrichales	Thiotrichaceae	Leucothrix	NA
ASV1503	Bacteria	Proteobacteria	Gammaproteobacteria	Pseudomonadales	Pseudomonadaceae	Pseudomonas	yamanorum
ASV1504	Bacteria	Myxococcota	Polyangia	Nannocystales	Nannocystaceae	NA	NA
ASV1505	Bacteria	Bacteroidota	Bacteroidia	Flavobacteriales	Flavobacteriaceae	NA	NA
ASV1506	Bacteria	Bdellovibrionota	Bdellovibrionia	Bacteriovoracales	Bacteriovoracaceae	NA	NA
ASV1507	Bacteria	Bacteroidota	Bacteroidia	Flavobacteriales	Flavobacteriaceae	NA	NA
ASV1508	Bacteria	Proteobacteria	Alphaproteobacteria	Rhodospirillales	AEGEAN-169 marine group	NA	NA
ASV1509	Bacteria	Bdellovibrionota	Bdellovibrionia	Bdellovibrionales	Bdellovibrionaceae	OM27 clade	NA
ASV151	Bacteria	Proteobacteria	Gammaproteobacteria	Salinisphaerales	Salinisphaeraceae	Salinisphaera	japonica
ASV1510	Bacteria	Planctomycetota	Planctomycetes	Planctomycetales	Rubinisphaeraceae	Planctomicrobium	NA
ASV1511	Bacteria	Verrucomicrobiota	Omnitrophia	Omnitrophales	Omnitrophaceae	Candidatus Omnitrophus	NA
ASV1512	Bacteria	Planctomycetota	Planctomycetes	Pirellulales	Pirellulaceae	Rhodopirellula	NA
ASV1513	Bacteria	Bacteroidota	Bacteroidia	Chitinophagales	Saprospiraceae	Portibacter	NA
ASV1514	Bacteria	Planctomycetota	Planctomycetes	Planctomycetales	Rubinisphaeraceae	NA	NA
ASV1515	Bacteria	Bacteroidota	Bacteroidia	Flavobacteriales	Flavobacteriaceae	NS5 marine group	NA
ASV1516	Bacteria	Proteobacteria	Gammaproteobacteria	Burkholderiales	MWH-UniP1 aquatic group	NA	NA
ASV1517	Bacteria	Proteobacteria	Alphaproteobacteria	Puniceispirillales	SAR116 clade	Candidatus Puniceispirillum	NA
ASV1518	Bacteria	Proteobacteria	Gammaproteobacteria	Pseudomonadales	SAR86 clade	NA	NA
ASV1519	Bacteria	Proteobacteria	Gammaproteobacteria	Pseudomonadales	SAR86 clade	NA	NA
ASV152	Bacteria	Proteobacteria	Alphaproteobacteria	SAR11 clade	Clade I	Clade Ia	NA
ASV1520	Bacteria	Proteobacteria	Gammaproteobacteria	NA	NA	NA	NA
ASV1521	Bacteria	Proteobacteria	Gammaproteobacteria	EC3	NA	NA	NA
ASV1522	Bacteria	Proteobacteria	Alphaproteobacteria	Caulobacterales	NA	NA	NA
ASV1523	Bacteria	Proteobacteria	Alphaproteobacteria	Micavibrionales	Micavibrionaceae	NA	NA
ASV1524	Bacteria	Spirochaetota	Spirochaetia	Spirochaetales	Spirochaetaceae	NA	NA
ASV1525	Bacteria	Bacteroidota	Bacteroidia	Bacteroidales	Prevotellaceae	Alloprevotella	NA
ASV1526	Bacteria	Verrucomicrobiota	Verrucomicrobiae	Pedosphaerales	Pedosphaeraceae	SCGC AAA164-E04	NA
ASV1527	Bacteria	Proteobacteria	Gammaproteobacteria	Thiotrichales	Thiotrichaceae	Thiothrix	NA
ASV1528	Bacteria	Proteobacteria	Gammaproteobacteria	Enterobacterales	Vibrionaceae	Vibrio	mediterranei
ASV1529	Bacteria	Planctomycetota	OM190	NA	NA	NA	NA
ASV153	Bacteria	Proteobacteria	Gammaproteobacteria	Pseudomonadales	Nitrincolaceae	NA	NA
ASV1530	Bacteria	Proteobacteria	Gammaproteobacteria	Burkholderiales	T34	NA	NA
ASV1531	Bacteria	Proteobacteria	Gammaproteobacteria	Enterobacterales	Pseudoalteromonadaceae	Pseudoalteromonas	NA
ASV1532	Bacteria	Proteobacteria	Alphaproteobacteria	Rhodobacterales	Rhodobacteraceae	Ruegeria	NA
ASV1533	Bacteria	Bacteroidota	Bacteroidia	Chitinophagales	37-13	NA	NA
ASV1534	Bacteria	Proteobacteria	Gammaproteobacteria	Gammaproteobacteria Incertae Sedis	Unknown Family	NA	NA
ASV1535	Bacteria	Dependentiae	Babeliae	Babeliales	Vermiphilaceae	NA	NA
ASV1536	Bacteria	Spirochaetota	Spirochaetia	Spirochaetales	Spirochaetaceae	NA	NA
ASV1537	Bacteria	Spirochaetota	Spirochaetia	Spirochaetales	Spirochaetaceae	NA	NA
ASV1538	Bacteria	Proteobacteria	Alphaproteobacteria	AT-s3-44	NA	NA	NA
ASV1539	Bacteria	Proteobacteria	Gammaproteobacteria	Enterobacterales	Pseudoalteromonadaceae	NA	NA
ASV154	Bacteria	Proteobacteria	Alphaproteobacteria	SAR11 clade	Clade II	NA	NA
ASV1540	Bacteria	Verrucomicrobiota	Chlamydiae	Chlamydiales	NA	NA	NA
ASV1541	Bacteria	Proteobacteria	Alphaproteobacteria	Rhizobiales	Stappiaceae	Pseudovibrio	NA
ASV1542	Bacteria	Bacteroidota	Bacteroidia	Flavobacteriales	Flavobacteriaceae	Muricauda	NA
ASV1543	Bacteria	Planctomycetota	Phycisphaerae	Phycisphaerales	Phycisphaeraceae	SM1A02	NA
ASV1544	Bacteria	Proteobacteria	Gammaproteobacteria	Pseudomonadales	Spongiibacteraceae	BD1-7 clade	NA
ASV1545	Bacteria	Proteobacteria	Gammaproteobacteria	Gammaproteobacteria Incertae Sedis	Unknown Family	Marinicella	NA
ASV1546	Bacteria	Proteobacteria	Gammaproteobacteria	Pseudomonadales	Cellvibrionaceae	Cellvibrio	NA
ASV1547	Bacteria	Patescibacteria	Gracilibacteria	Candidatus Peribacteria	NA	NA	NA
ASV1548	Bacteria	Planctomycetota	OM190	NA	NA	NA	NA
ASV1549	Bacteria	Planctomycetota	Planctomycetes	Pirellulales	Pirellulaceae	Rhodopirellula	NA
ASV155	Bacteria	Proteobacteria	Gammaproteobacteria	Pseudomonadales	Halomonadaceae	Halomonas	taeanensis
ASV1550	Bacteria	Cyanobacteria	Cyanobacteriia	Chloroplast	NA	NA	NA
ASV1551	Bacteria	Proteobacteria	Alphaproteobacteria	Rhodobacterales	Rhodobacteraceae	Roseivivax	NA
ASV1552	Bacteria	Bacteroidota	Rhodothermia	Balneolales	Balneolaceae	Aliifodinibius	NA
ASV1553	Bacteria	Proteobacteria	Alphaproteobacteria	Rhodobacterales	Rhodobacteraceae	Roseivivax	roseus
ASV1554	Bacteria	Bacteroidota	Rhodothermia	Balneolales	Balneolaceae	Aliifodinibius	NA
ASV1555	Bacteria	Bacteroidota	Bacteroidia	Flavobacteriales	Cryomorphaceae	Owenweeksia	hongkongensis
ASV1556	Bacteria	Bacteroidota	Bacteroidia	Chitinophagales	Saprospiraceae	NA	NA
ASV1557	Bacteria	Proteobacteria	Alphaproteobacteria	Sphingomonadales	Sphingomonadaceae	Altererythrobacter	NA
ASV1558	Bacteria	Proteobacteria	Alphaproteobacteria	Rickettsiales	S25-593	NA	NA
ASV1559	Bacteria	Desulfobacterota	Desulfuromonadia	PB19	NA	NA	NA
ASV156	Bacteria	Proteobacteria	Gammaproteobacteria	Pseudomonadales	NA	NA	NA
ASV1560	Bacteria	Proteobacteria	Gammaproteobacteria	Enterobacterales	Vibrionaceae	Photobacterium	NA
ASV1561	Bacteria	Planctomycetota	Planctomycetes	Pirellulales	Pirellulaceae	Rhodopirellula	NA
ASV1562	Bacteria	Spirochaetota	Spirochaetia	Spirochaetales	Spirochaetaceae	Spirochaeta 2	NA
ASV1563	Bacteria	Proteobacteria	Alphaproteobacteria	Rickettsiales	Mitochondria	NA	NA
ASV1564	Bacteria	Proteobacteria	Gammaproteobacteria	Salinisphaerales	Salinisphaeraceae	Salinisphaera	halophila
ASV1565	Bacteria	Bdellovibrionota	Bdellovibrionia	Bacteriovoracales	Bacteriovoracaceae	Peredibacter	NA
ASV1566	Bacteria	Proteobacteria	Alphaproteobacteria	Rhodobacterales	Rhodobacteraceae	Roseobacter clade CHAB-I-5 lineage	NA
ASV1567	Bacteria	Proteobacteria	Alphaproteobacteria	Rhodobacterales	Rhodobacteraceae	NA	NA
ASV1568	Bacteria	Proteobacteria	Gammaproteobacteria	Pseudomonadales	Halomonadaceae	Halomonas	NA
ASV1569	Bacteria	Proteobacteria	Gammaproteobacteria	Burkholderiales	Comamonadaceae	Pelomonas	NA
ASV157	Bacteria	Proteobacteria	Gammaproteobacteria	Pseudomonadales	Halomonadaceae	Chromohalobacter	canadensis
ASV1570	Bacteria	Proteobacteria	Alphaproteobacteria	Rhodobacterales	Rhodobacteraceae	Roseobacter clade CHAB-I-5 lineage	NA
ASV1571	Bacteria	Proteobacteria	Gammaproteobacteria	NA	NA	NA	NA
ASV1572	Bacteria	Proteobacteria	Gammaproteobacteria	Arenicellales	Arenicellaceae	HTCC5015	NA
ASV1573	Bacteria	Proteobacteria	Alphaproteobacteria	Rhodospirillales	NA	NA	NA
ASV1574	Bacteria	Proteobacteria	Gammaproteobacteria	Enterobacterales	Alteromonadaceae	NA	NA
ASV1575	Bacteria	Proteobacteria	Gammaproteobacteria	NA	NA	NA	NA
ASV1576	Bacteria	Bacteroidota	Bacteroidia	Chitinophagales	Saprospiraceae	Rubidimonas	NA
ASV1577	Bacteria	Proteobacteria	Alphaproteobacteria	Rhodobacterales	Rhodobacteraceae	Roseobacter clade NAC11-7 lineage	NA
ASV1578	Bacteria	Bacteroidota	Bacteroidia	Flavobacteriales	Schleiferiaceae	Schleiferia	NA
ASV1579	Bacteria	Proteobacteria	Gammaproteobacteria	Pseudomonadales	KI89A clade	NA	NA
ASV158	Bacteria	Proteobacteria	Alphaproteobacteria	Rhodobacterales	Rhodobacteraceae	Epibacterium	mobile
ASV1580	Bacteria	Proteobacteria	Alphaproteobacteria	Sphingomonadales	Sphingomonadaceae	Erythrobacter	NA
ASV1581	Bacteria	Proteobacteria	Gammaproteobacteria	Enterobacterales	Shewanellaceae	Shewanella	NA
ASV1582	Bacteria	Bacteroidota	Bacteroidia	Flavobacteriales	Flavobacteriaceae	Maribacter	NA
ASV1583	Bacteria	Bacteroidota	Bacteroidia	Flavobacteriales	Flavobacteriaceae	Leeuwenhoekiella	NA
ASV1584	Bacteria	Patescibacteria	Gracilibacteria	JGI 0000069-P22	NA	NA	NA
ASV1585	Bacteria	Proteobacteria	Gammaproteobacteria	Pseudomonadales	Pseudomonadaceae	Pseudomonas	NA
ASV1586	Bacteria	Planctomycetota	Planctomycetes	Isosphaerales	Isosphaeraceae	Tundrisphaera	NA
ASV1587	Bacteria	Proteobacteria	Gammaproteobacteria	Enterobacterales	Colwelliaceae	Thalassotalea	NA
ASV1588	Bacteria	Bacteroidota	Bacteroidia	Flavobacteriales	Crocinitomicaceae	Crocinitomix	NA
ASV1589	Bacteria	Planctomycetota	Planctomycetes	Planctomycetales	Rubinisphaeraceae	Planctomicrobium	NA
ASV159	Bacteria	Proteobacteria	Alphaproteobacteria	Rhizobiales	Methyloligellaceae	NA	NA
ASV1590	Bacteria	Proteobacteria	Gammaproteobacteria	Pseudomonadales	Moraxellaceae	Psychrobacter	pacificensis
ASV1591	Bacteria	Proteobacteria	Gammaproteobacteria	Pseudomonadales	Halomonadaceae	Halomonas	subterranea
ASV1592	Bacteria	Bacteroidota	Bacteroidia	Flavobacteriales	Flavobacteriaceae	Flavobacterium	NA
ASV1593	Bacteria	Planctomycetota	Planctomycetes	Planctomycetales	Rubinisphaeraceae	NA	NA
ASV1594	Bacteria	Actinobacteriota	Actinobacteria	Corynebacteriales	Nocardiaceae	Nocardia	rhizosphaerae
ASV1595	Bacteria	Proteobacteria	Gammaproteobacteria	Salinisphaerales	Algiphilaceae	Algiphilus	aromaticivorans
ASV1596	Bacteria	Proteobacteria	Alphaproteobacteria	Thalassobaculales	Nisaeaceae	Nisaea	NA
ASV1597	Bacteria	Bdellovibrionota	Bdellovibrionia	Bacteriovoracales	Bacteriovoracaceae	Peredibacter	NA
ASV1598	Bacteria	Patescibacteria	Gracilibacteria	Candidatus Peregrinibacteria	NA	NA	NA
ASV1599	Bacteria	Bacteroidota	Bacteroidia	Flavobacteriales	Cryomorphaceae	Vicingus	NA
ASV16	Bacteria	NA	NA	NA	NA	NA	NA
ASV160	Bacteria	Verrucomicrobiota	Chlamydiae	Chlamydiales	NA	NA	NA
ASV1600	Bacteria	Proteobacteria	Alphaproteobacteria	Rhodobacterales	Rhodobacteraceae	Limibaculum	NA
ASV1601	Bacteria	Myxococcota	Polyangia	Polyangiales	BIrii41	NA	NA
ASV1602	Bacteria	Bacteroidota	Bacteroidia	Flavobacteriales	Flavobacteriaceae	Psychroflexus	NA
ASV1603	Bacteria	Planctomycetota	OM190	NA	NA	NA	NA
ASV1604	Bacteria	Myxococcota	Polyangia	Polyangiales	Sandaracinaceae	NA	NA
ASV1605	Bacteria	Firmicutes	Bacilli	Bacillales	Bacillaceae	Bacillus	coagulans
ASV1606	Bacteria	Proteobacteria	Alphaproteobacteria	Rhodospirillales	NA	NA	NA
ASV1607	Bacteria	Cyanobacteria	Vampirivibrionia	Caenarcaniphilales	NA	NA	NA
ASV1608	Bacteria	Proteobacteria	Gammaproteobacteria	NA	NA	NA	NA
ASV1609	Bacteria	Bacteroidota	Bacteroidia	Bacteroidales	Muribaculaceae	NA	NA
ASV161	Bacteria	Patescibacteria	Parcubacteria	Candidatus Campbellbacteria	NA	NA	NA
ASV1610	Bacteria	Firmicutes	Clostridia	Oscillospirales	Oscillospiraceae	Flavonifractor	plautii
ASV1611	Bacteria	Bacteroidota	Bacteroidia	Bacteroidales	Bacteroidaceae	Bacteroides	caccae
ASV1612	Bacteria	Proteobacteria	Gammaproteobacteria	Francisellales	Francisellaceae	NA	NA
ASV1613	Bacteria	Spirochaetota	Spirochaetia	Spirochaetales	Spirochaetaceae	NA	NA
ASV1614	Bacteria	Proteobacteria	Gammaproteobacteria	Burkholderiales	Comamonadaceae	NA	NA
ASV1615	Bacteria	Proteobacteria	Gammaproteobacteria	Gammaproteobacteria Incertae Sedis	Unknown Family	NA	NA
ASV1616	Bacteria	Proteobacteria	Gammaproteobacteria	Nitrosococcales	Nitrosococcaceae	FS142-36B-02	NA
ASV1617	Bacteria	Proteobacteria	Gammaproteobacteria	Enterobacterales	Pseudoalteromonadaceae	NA	NA
ASV1618	Bacteria	Acidobacteriota	Thermoanaerobaculia	Thermoanaerobaculales	Thermoanaerobaculaceae	Subgroup 10	NA
ASV1619	Bacteria	Proteobacteria	Gammaproteobacteria	Burkholderiales	Oxalobacteraceae	Herbaspirillum	huttiense
ASV162	Bacteria	Proteobacteria	Gammaproteobacteria	Pseudomonadales	Marinobacteraceae	Marinobacter	algicola
ASV1620	Bacteria	Proteobacteria	Alphaproteobacteria	Rhodobacterales	Rhodobacteraceae	Sulfitobacter	NA
ASV1621	Bacteria	Proteobacteria	Gammaproteobacteria	Xanthomonadales	Xanthomonadaceae	Stenotrophomonas	maltophilia
ASV1622	Bacteria	Planctomycetota	OM190	NA	NA	NA	NA
ASV1623	Bacteria	Desulfobacterota	Desulfobacteria	Desulfobacterales	Desulfobacteraceae	Desulfobacter	NA
ASV1624	Bacteria	Actinobacteriota	Actinobacteria	Micrococcales	Dermacoccaceae	Dermacoccus	nishinomiyaensis
ASV1625	Bacteria	Proteobacteria	Gammaproteobacteria	Enterobacterales	Pseudoalteromonadaceae	Pseudoalteromonas	NA
ASV1626	Bacteria	Chloroflexi	Anaerolineae	Caldilineales	Caldilineaceae	Litorilinea	NA
ASV1627	Bacteria	Proteobacteria	Alphaproteobacteria	Rhizobiales	Rhizobiaceae	Pseudahrensia	NA
ASV1628	Bacteria	Bacteroidota	Bacteroidia	Flavobacteriales	Cryomorphaceae	Vicingus	NA
ASV1629	Bacteria	Bacteroidota	Rhodothermia	Balneolales	Balneolaceae	NA	NA
ASV163	Bacteria	Planctomycetota	Planctomycetes	Planctomycetales	Rubinisphaeraceae	Rubinisphaera	brasiliensis
ASV1630	Bacteria	Proteobacteria	Alphaproteobacteria	Rhodobacterales	Rhodobacteraceae	Leisingera	methylohalidivorans
ASV1631	Bacteria	Proteobacteria	Alphaproteobacteria	Parvibaculales	Parvibaculaceae	Mf105b01	NA
ASV1632	Bacteria	Proteobacteria	Alphaproteobacteria	Rhodobacterales	Rhodobacteraceae	Roseobacter	NA
ASV1633	Bacteria	Firmicutes	Bacilli	Staphylococcales	Staphylococcaceae	Staphylococcus	capitis
ASV1634	Bacteria	Proteobacteria	Gammaproteobacteria	Pseudomonadales	Pseudomonadaceae	Pseudomonas	koreensis
ASV1635	Bacteria	Actinobacteriota	Actinobacteria	Micrococcales	Microbacteriaceae	Herbiconiux	NA
ASV1636	Bacteria	Actinobacteriota	Acidimicrobiia	Microtrichales	Microtrichaceae	IMCC26207	NA
ASV1637	Bacteria	Bacteroidota	Bacteroidia	Cytophagales	Spirosomaceae	Persicitalea	jodogahamensis
ASV1638	Bacteria	Patescibacteria	Gracilibacteria	Candidatus Peregrinibacteria	NA	NA	NA
ASV1639	Bacteria	Proteobacteria	Gammaproteobacteria	Pseudomonadales	Marinobacteraceae	Marinobacter	salinus
ASV164	Bacteria	Proteobacteria	Alphaproteobacteria	Rhodospirillales	NA	NA	NA
ASV1640	Bacteria	Acidobacteriota	Vicinamibacteria	Vicinamibacterales	NA	NA	NA
ASV1641	Bacteria	Cyanobacteria	Cyanobacteriia	Synechococcales	Cyanobiaceae	Synechococcus CC9902	NA
ASV1642	Bacteria	Proteobacteria	Alphaproteobacteria	SAR11 clade	Clade I	Clade Ib	NA
ASV1643	Bacteria	Proteobacteria	Alphaproteobacteria	Rickettsiales	SM2D12	NA	NA
ASV1644	Bacteria	Proteobacteria	Gammaproteobacteria	Burkholderiales	Comamonadaceae	Curvibacter	NA
ASV1645	Bacteria	Proteobacteria	Gammaproteobacteria	NA	NA	NA	NA
ASV1646	Bacteria	Proteobacteria	Alphaproteobacteria	Micavibrionales	Micavibrionaceae	NA	NA
ASV1647	Bacteria	Planctomycetota	OM190	NA	NA	NA	NA
ASV1648	Bacteria	Proteobacteria	Gammaproteobacteria	BD72BR169	NA	NA	NA
ASV1649	Bacteria	Proteobacteria	Gammaproteobacteria	Francisellales	Francisellaceae	[Caedibacter] taeniospiralis group	NA
ASV165	Bacteria	Proteobacteria	Alphaproteobacteria	Rhodobacterales	Rhodobacteraceae	NA	NA
ASV1650	Bacteria	Proteobacteria	Gammaproteobacteria	Enterobacterales	Shewanellaceae	Psychrobium	NA
ASV1651	Bacteria	Proteobacteria	Gammaproteobacteria	Burkholderiales	Alcaligenaceae	Achromobacter	xylosoxidans
ASV1652	Bacteria	Proteobacteria	Gammaproteobacteria	Pseudomonadales	Spongiibacteraceae	BD1-7 clade	NA
ASV1653	Bacteria	Proteobacteria	Alphaproteobacteria	Micavibrionales	Micavibrionaceae	NA	NA
ASV1654	Bacteria	Planctomycetota	Planctomycetes	Planctomycetales	Gimesiaceae	NA	NA
ASV1655	Bacteria	Bacteroidota	Bacteroidia	Chitinophagales	NA	NA	NA
ASV1656	Bacteria	Proteobacteria	Gammaproteobacteria	Pseudomonadales	Endozoicomonadaceae	Endozoicomonas	NA
ASV1657	Bacteria	Proteobacteria	Alphaproteobacteria	Rhodobacterales	Rhodobacteraceae	Tabrizicola	NA
ASV1658	Bacteria	Proteobacteria	Alphaproteobacteria	Rickettsiales	Mitochondria	NA	NA
ASV1659	Bacteria	Proteobacteria	Gammaproteobacteria	Enterobacterales	Enterobacteriaceae	Escherichia-Shigella	NA
ASV166	Bacteria	Proteobacteria	Gammaproteobacteria	Pseudomonadales	NA	NA	NA
ASV1660	Bacteria	Proteobacteria	Alphaproteobacteria	Rhodospirillales	Magnetospiraceae	NA	NA
ASV1661	Bacteria	Proteobacteria	Alphaproteobacteria	Caulobacterales	Hyphomonadaceae	NA	NA
ASV1662	Bacteria	Firmicutes	Bacilli	Lactobacillales	Streptococcaceae	Streptococcus	oralis
ASV1663	Bacteria	Myxococcota	Polyangia	Nannocystales	Nannocystaceae	NA	NA
ASV1664	Bacteria	Spirochaetota	Spirochaetia	Spirochaetales	Spirochaetaceae	Spirochaeta 2	NA
ASV1665	Bacteria	Proteobacteria	Gammaproteobacteria	Enterobacterales	Vibrionaceae	Vibrio	cyclitrophicus
ASV1666	Bacteria	Proteobacteria	Gammaproteobacteria	Pseudomonadales	NA	NA	NA
ASV1667	Bacteria	Proteobacteria	Gammaproteobacteria	NA	NA	NA	NA
ASV1668	Bacteria	Proteobacteria	Alphaproteobacteria	Rhodobacterales	Rhodobacteraceae	NA	NA
ASV1669	Bacteria	Firmicutes	Negativicutes	Acidaminococcales	Acidaminococcaceae	Phascolarctobacterium	NA
ASV167	Bacteria	Proteobacteria	Gammaproteobacteria	Pseudomonadales	Halomonadaceae	Halomonas	variabilis
ASV1670	Bacteria	Proteobacteria	Alphaproteobacteria	Micavibrionales	NA	NA	NA
ASV1671	Bacteria	Proteobacteria	Gammaproteobacteria	Pseudomonadales	Halomonadaceae	Halomonas	arcis
ASV1672	Bacteria	Planctomycetota	Phycisphaerae	Tepidisphaerales	WD2101 soil group	NA	NA
ASV1673	Bacteria	Bacteroidota	Bacteroidia	Flavobacteriales	NA	NA	NA
ASV1674	Bacteria	Bacteroidota	Bacteroidia	Flavobacteriales	Flavobacteriaceae	Polaribacter	NA
ASV1675	Bacteria	Bacteroidota	Bacteroidia	Flavobacteriales	Flavobacteriaceae	Flavobacterium	jumunjinense
ASV1676	Bacteria	Proteobacteria	Gammaproteobacteria	Thiotrichales	Thiotrichaceae	Leucothrix	NA
ASV1677	Bacteria	Bacteroidota	Bacteroidia	Cytophagales	Cyclobacteriaceae	Ekhidna	NA
ASV1678	Bacteria	Proteobacteria	Alphaproteobacteria	Defluviicoccales	NA	NA	NA
ASV1679	Bacteria	Bacteroidota	Bacteroidia	Flavobacteriales	Crocinitomicaceae	Crocinitomix	NA
ASV168	Bacteria	Campylobacterota	Campylobacteria	Campylobacterales	NA	NA	NA
ASV1680	Bacteria	Proteobacteria	Alphaproteobacteria	Rhodobacterales	Rhodobacteraceae	Paracoccus	NA
ASV1681	Bacteria	Proteobacteria	Alphaproteobacteria	Defluviicoccales	NA	NA	NA
ASV1682	Bacteria	Proteobacteria	Alphaproteobacteria	Defluviicoccales	NA	NA	NA
ASV1683	Bacteria	Proteobacteria	Alphaproteobacteria	Sphingomonadales	Sphingomonadaceae	Croceicoccus	NA
ASV1684	Bacteria	Proteobacteria	Gammaproteobacteria	Pseudomonadales	NA	NA	NA
ASV1685	Bacteria	NA	NA	NA	NA	NA	NA
ASV1686	Bacteria	Myxococcota	Polyangia	Haliangiales	Haliangiaceae	Haliangium	NA
ASV1687	Bacteria	Planctomycetota	Planctomycetes	Gemmatales	Gemmataceae	NA	NA
ASV1688	Bacteria	Proteobacteria	Gammaproteobacteria	Pseudomonadales	Marinobacteraceae	Marinobacter	NA
ASV1689	Bacteria	Proteobacteria	Gammaproteobacteria	Enterobacterales	Idiomarinaceae	Idiomarina	seosinensis
ASV169	Bacteria	Proteobacteria	Gammaproteobacteria	Enterobacterales	Idiomarinaceae	Idiomarina	baltica
ASV1690	Bacteria	Planctomycetota	Planctomycetes	Pirellulales	Pirellulaceae	NA	NA
ASV1691	Bacteria	Proteobacteria	Gammaproteobacteria	Pseudomonadales	Halieaceae	OM60(NOR5) clade	NA
ASV1692	Bacteria	Bacteroidota	Bacteroidia	Flavobacteriales	Flavobacteriaceae	NS4 marine group	NA
ASV1693	Bacteria	Bacteroidota	Bacteroidia	Chitinophagales	Saprospiraceae	Lewinella	NA
ASV1694	Bacteria	Proteobacteria	Gammaproteobacteria	Salinisphaerales	Algiphilaceae	Algiphilus	aromaticivorans
ASV1695	Bacteria	Bacteroidota	Bacteroidia	Cytophagales	Cyclobacteriaceae	Fabibacter	NA
ASV1696	Bacteria	Proteobacteria	Gammaproteobacteria	NA	NA	NA	NA
ASV1697	Bacteria	Proteobacteria	Gammaproteobacteria	Enterobacterales	Alteromonadaceae	Bowmanella	denitrificans
ASV1698	Bacteria	Proteobacteria	Gammaproteobacteria	Pseudomonadales	Spongiibacteraceae	BD1-7 clade	NA
ASV1699	Bacteria	Proteobacteria	Alphaproteobacteria	Rhodobacterales	Rhodobacteraceae	Nautella	NA
ASV17	Bacteria	Proteobacteria	Gammaproteobacteria	Enterobacterales	Vibrionaceae	Vibrio	NA
ASV170	Bacteria	Proteobacteria	Alphaproteobacteria	SAR11 clade	Clade I	Clade Ia	NA
ASV1700	Bacteria	Proteobacteria	Gammaproteobacteria	Enterobacterales	Kangiellaceae	Aliikangiella	NA
ASV1701	Bacteria	Bacteroidota	Bacteroidia	Flavobacteriales	Flavobacteriaceae	NA	NA
ASV1702	Bacteria	Bacteroidota	Bacteroidia	Flavobacteriales	Flavobacteriaceae	Dokdonia	lutea
ASV1703	Bacteria	Proteobacteria	Gammaproteobacteria	Enterobacterales	Enterobacteriaceae	Enterobacter	NA
ASV1704	Bacteria	Firmicutes	Clostridia	Clostridiales	Clostridiaceae	Clostridium sensu stricto 1	gasigenes
ASV1705	Bacteria	Spirochaetota	Spirochaetia	Spirochaetales	Spirochaetaceae	NA	NA
ASV1706	Bacteria	Bacteroidota	Bacteroidia	Cytophagales	Cyclobacteriaceae	Reichenbachiella	NA
ASV1707	Bacteria	Bacteroidota	Bacteroidia	Flavobacteriales	Flavobacteriaceae	NA	NA
ASV1708	Bacteria	Acidobacteriota	Thermoanaerobaculia	Thermoanaerobaculales	Thermoanaerobaculaceae	Subgroup 10	NA
ASV1709	Bacteria	Proteobacteria	Gammaproteobacteria	Pseudomonadales	Saccharospirillaceae	Oleibacter	NA
ASV171	Bacteria	Proteobacteria	Gammaproteobacteria	Pseudomonadales	Halomonadaceae	Halomonas	taeanensis
ASV1710	Bacteria	Proteobacteria	Alphaproteobacteria	Rhodobacterales	Rhodobacteraceae	Roseobacter	NA
ASV1711	Bacteria	NB1-j	NA	NA	NA	NA	NA
ASV1712	Bacteria	Proteobacteria	Alphaproteobacteria	Sphingomonadales	Sphingomonadaceae	Sphingorhabdus	NA
ASV1713	Bacteria	Proteobacteria	Gammaproteobacteria	Pseudomonadales	Cellvibrionaceae	Eionea	nigra
ASV1714	Bacteria	Bacteroidota	Bacteroidia	Chitinophagales	NA	NA	NA
ASV1715	Bacteria	Planctomycetota	Planctomycetes	Pirellulales	Pirellulaceae	Bythopirellula	NA
ASV1716	Bacteria	Cyanobacteria	Sericytochromatia	NA	NA	NA	NA
ASV1717	Bacteria	Proteobacteria	Gammaproteobacteria	Granulosicoccales	Granulosicoccaceae	Granulosicoccus	NA
ASV1718	Bacteria	Proteobacteria	Alphaproteobacteria	Rickettsiales	Mitochondria	NA	NA
ASV1719	Bacteria	Verrucomicrobiota	Verrucomicrobiae	Opitutales	Puniceicoccaceae	Cerasicoccus	NA
ASV172	Bacteria	SAR324 clade(Marine group B)	NA	NA	NA	NA	NA
ASV1720	Bacteria	Planctomycetota	Planctomycetes	Pirellulales	Pirellulaceae	Rhodopirellula	NA
ASV1721	Bacteria	Cyanobacteria	Vampirivibrionia	Caenarcaniphilales	NA	NA	NA
ASV1722	Bacteria	Verrucomicrobiota	Verrucomicrobiae	Verrucomicrobiales	DEV007	NA	NA
ASV1723	Bacteria	Verrucomicrobiota	Chlamydiae	Chlamydiales	Chlamydiaceae	NA	NA
ASV1724	Bacteria	Bacteroidota	Bacteroidia	Chitinophagales	Saprospiraceae	NA	NA
ASV1725	Bacteria	Bacteroidota	Bacteroidia	Chitinophagales	Saprospiraceae	NA	NA
ASV1726	Bacteria	Planctomycetota	Planctomycetes	Pirellulales	Pirellulaceae	Rhodopirellula	NA
ASV1727	Bacteria	Planctomycetota	OM190	NA	NA	NA	NA
ASV1728	Bacteria	Proteobacteria	Alphaproteobacteria	NA	NA	NA	NA
ASV1729	Bacteria	Planctomycetota	OM190	NA	NA	NA	NA
ASV173	Bacteria	Proteobacteria	Alphaproteobacteria	Rhodobacterales	Rhodobacteraceae	Roseovarius	NA
ASV1730	Bacteria	Actinobacteriota	Acidimicrobiia	Microtrichales	Ilumatobacteraceae	Ilumatobacter	nonamiensis
ASV1731	Bacteria	Proteobacteria	Gammaproteobacteria	Burkholderiales	Comamonadaceae	Acidovorax	soli
ASV1732	Bacteria	Verrucomicrobiota	Chlamydiae	Chlamydiales	Simkaniaceae	NA	NA
ASV1733	Bacteria	Proteobacteria	Gammaproteobacteria	Enterobacterales	Alteromonadaceae	Alteromonas	NA
ASV1734	Bacteria	Bacteroidota	Bacteroidia	Flavobacteriales	Flavobacteriaceae	Salegentibacter	NA
ASV1735	Bacteria	Chloroflexi	OLB14	NA	NA	NA	NA
ASV1736	Bacteria	Proteobacteria	Gammaproteobacteria	Pseudomonadales	Halieaceae	OM60(NOR5) clade	NA
ASV1737	Bacteria	Proteobacteria	Gammaproteobacteria	Pseudomonadales	Saccharospirillaceae	Oleispira	NA
ASV1738	Bacteria	Proteobacteria	Gammaproteobacteria	Pseudomonadales	Moraxellaceae	Enhydrobacter	NA
ASV1739	Bacteria	Proteobacteria	Alphaproteobacteria	Rhodobacterales	Rhodobacteraceae	NA	NA
ASV174	Bacteria	Proteobacteria	Gammaproteobacteria	Pseudomonadales	Cellvibrionaceae	Pseudoteredinibacter	NA
ASV1740	Bacteria	Myxococcota	Polyangia	Blfdi19	NA	NA	NA
ASV1741	Bacteria	Cyanobacteria	Cyanobacteriia	Synechococcales	Cyanobiaceae	Cyanobium PCC-6307	NA
ASV1742	Bacteria	Proteobacteria	Gammaproteobacteria	Enterobacterales	Kangiellaceae	Aliikangiella	NA
ASV1743	Bacteria	Acidobacteriota	Thermoanaerobaculia	Thermoanaerobaculales	Thermoanaerobaculaceae	Subgroup 10	NA
ASV1744	Bacteria	Proteobacteria	Gammaproteobacteria	Enterobacterales	Vibrionaceae	Vibrio	NA
ASV1745	Bacteria	Bacteroidota	Bacteroidia	Chitinophagales	Saprospiraceae	Portibacter	NA
ASV1746	Bacteria	Chloroflexi	Dehalococcoidia	SAR202 clade	NA	NA	NA
ASV1747	Bacteria	Proteobacteria	Gammaproteobacteria	SS1-B-07-19	NA	NA	NA
ASV1748	Bacteria	Proteobacteria	Gammaproteobacteria	Enterobacterales	Kangiellaceae	Aliikangiella	marina
ASV1749	Bacteria	Planctomycetota	Phycisphaerae	Phycisphaerales	AKAU3564 sediment group	NA	NA
ASV175	Bacteria	Cyanobacteria	Cyanobacteriia	Synechococcales	Cyanobiaceae	Synechococcus CC9902	NA
ASV1750	Bacteria	Planctomycetota	Phycisphaerae	Phycisphaerales	Phycisphaeraceae	SM1A02	NA
ASV1751	Bacteria	Proteobacteria	Gammaproteobacteria	Pseudomonadales	Halomonadaceae	Halospina	NA
ASV1752	Bacteria	Proteobacteria	Gammaproteobacteria	Pseudomonadales	Saccharospirillaceae	Oleispira	NA
ASV1753	Bacteria	Bacteroidota	Bacteroidia	Flavobacteriales	Flavobacteriaceae	Maribacter	NA
ASV1754	Bacteria	Proteobacteria	Alphaproteobacteria	Rhodobacterales	Rhodobacteraceae	NA	NA
ASV1755	Bacteria	Proteobacteria	Gammaproteobacteria	Salinisphaerales	Salinisphaeraceae	Salinisphaera	halophila
ASV1756	Bacteria	Bacteroidota	Bacteroidia	Flavobacteriales	Schleiferiaceae	Schleiferia	NA
ASV1757	Bacteria	Proteobacteria	Gammaproteobacteria	Pseudomonadales	Nitrincolaceae	Marinobacterium	NA
ASV1758	Bacteria	Bacteroidota	Bacteroidia	Flavobacteriales	Flavobacteriaceae	NS3a marine group	NA
ASV1759	Bacteria	Bdellovibrionota	Bdellovibrionia	Bdellovibrionales	Bdellovibrionaceae	Bdellovibrio	NA
ASV176	Bacteria	Proteobacteria	Gammaproteobacteria	Pseudomonadales	Saccharospirillaceae	Thalassolituus	NA
ASV1760	Bacteria	Bacteroidota	Bacteroidia	Flavobacteriales	Flavobacteriaceae	NA	NA
ASV1761	Bacteria	Proteobacteria	Alphaproteobacteria	Caulobacterales	Hyphomonadaceae	Hellea	NA
ASV1762	Bacteria	Proteobacteria	Alphaproteobacteria	Rickettsiales	Mitochondria	NA	NA
ASV1763	Bacteria	Proteobacteria	Alphaproteobacteria	SAR11 clade	Clade II	NA	NA
ASV1764	Bacteria	Proteobacteria	Alphaproteobacteria	SAR11 clade	Clade II	NA	NA
ASV1765	Bacteria	Bacteroidota	Bacteroidia	Flavobacteriales	NS9 marine group	NA	NA
ASV1766	Bacteria	Actinobacteriota	Actinobacteria	Micrococcales	Microbacteriaceae	Chryseoglobus	NA
ASV1767	Bacteria	Bacteroidota	Bacteroidia	Flavobacteriales	Flavobacteriaceae	Mesonia	aquimarina
ASV1768	Bacteria	Planctomycetota	Planctomycetes	Pirellulales	Pirellulaceae	NA	NA
ASV1769	Bacteria	Planctomycetota	Planctomycetes	Pirellulales	Pirellulaceae	Rhodopirellula	NA
ASV177	Bacteria	Proteobacteria	Gammaproteobacteria	Enterobacterales	Pseudoalteromonadaceae	Pseudoalteromonas	issachenkonii
ASV1770	Bacteria	Planctomycetota	Planctomycetes	Pirellulales	Pirellulaceae	Blastopirellula	NA
ASV1771	Bacteria	Planctomycetota	Planctomycetes	Pirellulales	Pirellulaceae	Blastopirellula	NA
ASV1772	Bacteria	Cyanobacteria	Cyanobacteriia	Chloroplast	NA	NA	NA
ASV1773	Bacteria	Chloroflexi	Anaerolineae	Caldilineales	Caldilineaceae	NA	NA
ASV1774	Bacteria	Verrucomicrobiota	Chlamydiae	Chlamydiales	Simkaniaceae	NA	NA
ASV1775	Bacteria	Proteobacteria	Alphaproteobacteria	Caulobacterales	Hyphomonadaceae	Hyphomonas	polymorpha
ASV1776	Bacteria	Proteobacteria	Alphaproteobacteria	SAR11 clade	Clade II	NA	NA
ASV1777	Bacteria	Planctomycetota	Planctomycetes	Pirellulales	Pirellulaceae	Blastopirellula	NA
ASV1778	Bacteria	Bacteroidota	Bacteroidia	Flavobacteriales	Cryomorphaceae	NA	NA
ASV1779	Bacteria	Planctomycetota	Phycisphaerae	Phycisphaerales	Phycisphaeraceae	Urania-1B-19 marine sediment group	NA
ASV178	Bacteria	Bacteroidota	Bacteroidia	Flavobacteriales	Flavobacteriaceae	Croceibacter	NA
ASV1780	Bacteria	Patescibacteria	Gracilibacteria	JGI 0000069-P22	NA	NA	NA
ASV1781	Bacteria	Patescibacteria	Gracilibacteria	NA	NA	NA	NA
ASV1782	Bacteria	Patescibacteria	Gracilibacteria	JGI 0000069-P22	NA	NA	NA
ASV1783	Bacteria	NA	NA	NA	NA	NA	NA
ASV1784	Bacteria	Bacteroidota	Bacteroidia	Cytophagales	Cyclobacteriaceae	Ekhidna	NA
ASV1785	Bacteria	Bacteroidota	Bacteroidia	Flavobacteriales	Flavobacteriaceae	Ulvibacter	NA
ASV1786	Bacteria	Patescibacteria	ABY1	Candidatus Kerfeldbacteria	NA	NA	NA
ASV1787	Bacteria	Proteobacteria	Alphaproteobacteria	Rhizobiales	Hyphomicrobiaceae	Filomicrobium	NA
ASV1788	Bacteria	Bacteroidota	Bacteroidia	Flavobacteriales	Flavobacteriaceae	Actibacter	NA
ASV1789	Bacteria	Proteobacteria	Gammaproteobacteria	Burkholderiales	Comamonadaceae	Hydrogenophaga	NA
ASV179	Bacteria	Proteobacteria	Gammaproteobacteria	Burkholderiales	Comamonadaceae	Variovorax	NA
ASV1790	Bacteria	Proteobacteria	Gammaproteobacteria	Pseudomonadales	Spongiibacteraceae	BD1-7 clade	NA
ASV1791	Bacteria	Proteobacteria	Gammaproteobacteria	Pseudomonadales	Marinomonadaceae	Marinomonas	blandensis
ASV1792	Bacteria	Proteobacteria	Alphaproteobacteria	Rhodobacterales	Rhodobacteraceae	Halocynthiibacter	NA
ASV1793	Bacteria	Firmicutes	Bacilli	Staphylococcales	Staphylococcaceae	Staphylococcus	epidermidis
ASV1794	Bacteria	Proteobacteria	Alphaproteobacteria	Rhodobacterales	Rhodobacteraceae	Roseovarius	NA
ASV1795	Bacteria	Bacteroidota	Bacteroidia	Chitinophagales	NA	NA	NA
ASV1796	Bacteria	Proteobacteria	Gammaproteobacteria	NA	NA	NA	NA
ASV1797	Bacteria	Proteobacteria	Alphaproteobacteria	Caulobacterales	Caulobacteraceae	Brevundimonas	abyssalis
ASV1798	Bacteria	Proteobacteria	Gammaproteobacteria	Pseudomonadales	Halomonadaceae	Halovibrio	NA
ASV1799	Bacteria	Bacteroidota	Bacteroidia	Cytophagales	Cyclobacteriaceae	Fabibacter	NA
ASV18	Bacteria	Proteobacteria	Gammaproteobacteria	Enterobacterales	Pseudoalteromonadaceae	Pseudoalteromonas	NA
ASV180	Bacteria	Proteobacteria	Gammaproteobacteria	Pseudomonadales	Halomonadaceae	Cobetia	marina
ASV1800	Bacteria	Actinobacteriota	Acidimicrobiia	Microtrichales	Microtrichaceae	Sva0996 marine group	NA
ASV1801	Bacteria	Proteobacteria	Gammaproteobacteria	Nitrosococcales	Nitrosococcaceae	AqS1	NA
ASV1802	Bacteria	NA	NA	NA	NA	NA	NA
ASV1803	Bacteria	Verrucomicrobiota	Verrucomicrobiae	Chthoniobacterales	Chthoniobacteraceae	LD29	NA
ASV1804	Bacteria	Proteobacteria	Alphaproteobacteria	Rhizobiales	Rhizobiaceae	Pseudahrensia	NA
ASV1805	Bacteria	Nitrospirota	Nitrospiria	Nitrospirales	Nitrospiraceae	Nitrospira	NA
ASV1806	Bacteria	Bacteroidota	Bacteroidia	Chitinophagales	Saprospiraceae	Lewinella	persica
ASV1807	Bacteria	Proteobacteria	Gammaproteobacteria	Enterobacterales	Pseudoalteromonadaceae	Algicola	NA
ASV1808	Bacteria	Proteobacteria	Gammaproteobacteria	Arenicellales	Arenicellaceae	HTCC5015	NA
ASV1809	Bacteria	Proteobacteria	Alphaproteobacteria	Rhodobacterales	Rhodobacteraceae	NA	NA
ASV181	Bacteria	Proteobacteria	Gammaproteobacteria	Pseudomonadales	Marinobacteraceae	Marinobacter	algicola
ASV1810	Bacteria	Bdellovibrionota	Bdellovibrionia	Bdellovibrionales	Bdellovibrionaceae	Bdellovibrio	NA
ASV1811	Bacteria	Proteobacteria	Alphaproteobacteria	Rhodobacterales	Rhodobacteraceae	NA	NA
ASV1812	Bacteria	Proteobacteria	Alphaproteobacteria	Rhizobiales	Rhizobiaceae	Pseudahrensia	NA
ASV1813	Bacteria	Proteobacteria	Gammaproteobacteria	Enterobacterales	Alteromonadaceae	Aestuariibacter	NA
ASV1814	Bacteria	Proteobacteria	Alphaproteobacteria	Micavibrionales	NA	NA	NA
ASV1815	Bacteria	Bacteroidota	Bacteroidia	Cytophagales	Cyclobacteriaceae	NA	NA
ASV1816	Bacteria	Patescibacteria	Gracilibacteria	NA	NA	NA	NA
ASV1817	Bacteria	Proteobacteria	Alphaproteobacteria	Caulobacterales	Hyphomonadaceae	NA	NA
ASV1818	Bacteria	Proteobacteria	Alphaproteobacteria	Parvibaculales	PS1 clade	NA	NA
ASV1819	Bacteria	Bacteroidota	Bacteroidia	Flavobacteriales	Cryomorphaceae	NA	NA
ASV182	Bacteria	Proteobacteria	Gammaproteobacteria	Pseudomonadales	Spongiibacteraceae	Spongiibacter	NA
ASV1820	Bacteria	Proteobacteria	Gammaproteobacteria	NA	NA	NA	NA
ASV1821	Bacteria	Proteobacteria	Alphaproteobacteria	Paracaedibacterales	Paracaedibacteraceae	Candidatus Paracaedibacter	NA
ASV1822	Bacteria	Proteobacteria	Gammaproteobacteria	Enterobacterales	Alteromonadaceae	Glaciecola	NA
ASV1823	Bacteria	Planctomycetota	Planctomycetes	Gemmatales	Gemmataceae	Gemmata	NA
ASV1824	Bacteria	Proteobacteria	Gammaproteobacteria	JTB23	NA	NA	NA
ASV1825	Bacteria	Proteobacteria	Alphaproteobacteria	Defluviicoccales	NA	NA	NA
ASV1826	Bacteria	Planctomycetota	Planctomycetes	Pirellulales	Pirellulaceae	Blastopirellula	NA
ASV1827	Bacteria	Planctomycetota	Planctomycetes	Pirellulales	Pirellulaceae	Pir4 lineage	NA
ASV1828	Bacteria	Proteobacteria	Gammaproteobacteria	NA	NA	NA	NA
ASV1829	Bacteria	Proteobacteria	Alphaproteobacteria	Rhodobacterales	Rhodobacteraceae	NA	NA
ASV183	Bacteria	Proteobacteria	Alphaproteobacteria	Caulobacterales	Hyphomonadaceae	Litorimonas	NA
ASV1830	Bacteria	Bacteroidota	Bacteroidia	Flavobacteriales	Flavobacteriaceae	NS5 marine group	NA
ASV1831	Bacteria	Proteobacteria	Alphaproteobacteria	Rhodobacterales	Rhodobacteraceae	Roseovarius	NA
ASV1832	Bacteria	Proteobacteria	Alphaproteobacteria	Rhodobacterales	Rhodobacteraceae	Planktomarina	NA
ASV1833	Bacteria	Bacteroidota	Bacteroidia	Flavobacteriales	Cryomorphaceae	Owenweeksia	NA
ASV1834	Bacteria	Desulfobacterota	Desulfuromonadia	PB19	NA	NA	NA
ASV1835	Bacteria	Proteobacteria	Gammaproteobacteria	Salinisphaerales	Salinisphaeraceae	Salinisphaera	NA
ASV1836	Bacteria	Myxococcota	Polyangia	Polyangiales	Eel-36e1D6	NA	NA
ASV1837	Bacteria	Bacteroidota	Bacteroidia	Cytophagales	Cyclobacteriaceae	NA	NA
ASV1838	Bacteria	Planctomycetota	Phycisphaerae	Phycisphaerales	Phycisphaeraceae	Phycisphaera	NA
ASV1839	Bacteria	Planctomycetota	Planctomycetes	Pirellulales	Pirellulaceae	Blastopirellula	NA
ASV184	Bacteria	Proteobacteria	Gammaproteobacteria	NA	NA	NA	NA
ASV1840	Bacteria	Proteobacteria	Gammaproteobacteria	Enterobacterales	Moritellaceae	Moritella	NA
ASV1841	Bacteria	Firmicutes	Clostridia	Oscillospirales	Ruminococcaceae	Faecalibacterium	prausnitzii
ASV1842	Bacteria	Firmicutes	Negativicutes	Veillonellales-Selenomonadales	Veillonellaceae	Dialister	NA
ASV1843	Bacteria	Planctomycetota	OM190	NA	NA	NA	NA
ASV1844	Bacteria	Proteobacteria	Alphaproteobacteria	Rhizobiales	Rhizobiaceae	Pseudahrensia	NA
ASV1845	Bacteria	Proteobacteria	Alphaproteobacteria	Rhizobiales	Methyloligellaceae	NA	NA
ASV1846	Bacteria	Proteobacteria	Alphaproteobacteria	Rhodobacterales	Rhodobacteraceae	Roseobacter clade CHAB-I-5 lineage	NA
ASV1847	Bacteria	Cyanobacteria	Cyanobacteriia	Synechococcales	Cyanobiaceae	Cyanobium PCC-6307	NA
ASV1848	Bacteria	Proteobacteria	Gammaproteobacteria	Enterobacterales	Pseudoalteromonadaceae	Pseudoalteromonas	NA
ASV1849	Bacteria	Bacteroidota	Bacteroidia	Chitinophagales	Saprospiraceae	NA	NA
ASV185	Bacteria	Proteobacteria	Gammaproteobacteria	Enterobacterales	Vibrionaceae	Vibrio	parahaemolyticus
ASV1850	Bacteria	Bacteroidota	Bacteroidia	NA	NA	NA	NA
ASV1851	Bacteria	Proteobacteria	Gammaproteobacteria	NA	NA	NA	NA
ASV1852	Bacteria	Proteobacteria	Gammaproteobacteria	Enterobacterales	Vibrionaceae	Vibrio	NA
ASV1853	Bacteria	Proteobacteria	Gammaproteobacteria	Pseudomonadales	NA	NA	NA
ASV1854	Bacteria	Proteobacteria	Alphaproteobacteria	Rhodobacterales	Rhodobacteraceae	Ruegeria	NA
ASV1855	Bacteria	Planctomycetota	OM190	NA	NA	NA	NA
ASV1856	Bacteria	Bacteroidota	Bacteroidia	Cytophagales	Cyclobacteriaceae	Ekhidna	NA
ASV1857	Bacteria	Bacteroidota	Bacteroidia	Flavobacteriales	Crocinitomicaceae	Fluviicola	NA
ASV1858	Bacteria	Actinobacteriota	Actinobacteria	Corynebacteriales	Corynebacteriaceae	Corynebacterium	coyleae
ASV1859	Bacteria	Chloroflexi	Dehalococcoidia	SAR202 clade	NA	NA	NA
ASV186	Bacteria	Proteobacteria	Gammaproteobacteria	Enterobacterales	Vibrionaceae	Vibrio	sinaloensis
ASV1860	Bacteria	Actinobacteriota	Acidimicrobiia	Microtrichales	Microtrichaceae	Sva0996 marine group	NA
ASV1861	Bacteria	Proteobacteria	Alphaproteobacteria	Rhodobacterales	Rhodobacteraceae	Yoonia-Loktanella	NA
ASV1862	Bacteria	Bacteroidota	Bacteroidia	Flavobacteriales	Flavobacteriaceae	Psychroserpens	NA
ASV1863	Bacteria	Nitrospinota	Nitrospinia	Nitrospinales	Nitrospinaceae	LS-NOB	NA
ASV1864	Bacteria	Planctomycetota	Planctomycetes	Pirellulales	Pirellulaceae	NA	NA
ASV1865	Bacteria	Proteobacteria	Gammaproteobacteria	Burkholderiales	Nitrosomonadaceae	Nitrosospira	NA
ASV1866	Bacteria	Bacteroidota	Bacteroidia	Cytophagales	Cyclobacteriaceae	Ekhidna	NA
ASV1867	Bacteria	Firmicutes	Bacilli	Staphylococcales	Staphylococcaceae	Staphylococcus	epidermidis
ASV1868	Bacteria	Verrucomicrobiota	Verrucomicrobiae	Verrucomicrobiales	Rubritaleaceae	Roseibacillus	NA
ASV1869	Bacteria	Proteobacteria	Gammaproteobacteria	Pseudomonadales	Halomonadaceae	Halomonas	ventosae
ASV187	Bacteria	Proteobacteria	Gammaproteobacteria	Enterobacterales	Vibrionaceae	Vibrio	owensii
ASV1870	Bacteria	Bacteroidota	Rhodothermia	Balneolales	Balneolaceae	Aliifodinibius	NA
ASV1871	Bacteria	Proteobacteria	Gammaproteobacteria	Pseudomonadales	Marinomonadaceae	Marinomonas	blandensis
ASV1872	Bacteria	Firmicutes	Bacilli	Paenibacillales	Paenibacillaceae	Paenibacillus	xylanexedens
ASV1873	Bacteria	Proteobacteria	Alphaproteobacteria	Rhizobiales	Hyphomicrobiaceae	Pedomicrobium	NA
ASV1874	Bacteria	Proteobacteria	Alphaproteobacteria	Caulobacterales	Hyphomonadaceae	Hirschia	maritima
ASV1875	Bacteria	Proteobacteria	Gammaproteobacteria	Pseudomonadales	Halomonadaceae	Halomonas	variabilis
ASV1876	Bacteria	Bacteroidota	Bacteroidia	Flavobacteriales	NS9 marine group	NA	NA
ASV1877	Bacteria	Proteobacteria	Alphaproteobacteria	Caulobacterales	Hyphomonadaceae	NA	NA
ASV1878	Bacteria	Bdellovibrionota	Bdellovibrionia	Bdellovibrionales	Bdellovibrionaceae	OM27 clade	NA
ASV1879	Bacteria	Bacteroidota	Bacteroidia	Cytophagales	Cyclobacteriaceae	NA	NA
ASV188	Bacteria	Proteobacteria	Alphaproteobacteria	Caulobacterales	Caulobacteraceae	Brevundimonas	intermedia
ASV1880	Bacteria	NB1-j	NA	NA	NA	NA	NA
ASV1881	Bacteria	Verrucomicrobiota	Verrucomicrobiae	Opitutales	Puniceicoccaceae	NA	NA
ASV1882	Bacteria	Proteobacteria	Alphaproteobacteria	Rhodobacterales	Rhodobacteraceae	Roseobacter clade NAC11-7 lineage	NA
ASV1883	Bacteria	Proteobacteria	Alphaproteobacteria	SAR11 clade	Clade I	Clade Ia	NA
ASV1884	Bacteria	Planctomycetota	Planctomycetes	Pirellulales	Pirellulaceae	Rhodopirellula	NA
ASV1885	Bacteria	Bacteroidota	Bacteroidia	Chitinophagales	Saprospiraceae	NA	NA
ASV1886	Bacteria	Proteobacteria	Alphaproteobacteria	Caedibacterales	Caedibacteraceae	Candidatus Nucleicultrix	NA
ASV1887	Bacteria	Proteobacteria	Alphaproteobacteria	Rhizobiales	Beijerinckiaceae	Bosea	NA
ASV1888	Bacteria	Patescibacteria	Gracilibacteria	Candidatus Peribacteria	NA	NA	NA
ASV1889	Bacteria	Desulfobacterota	Desulfuromonadia	PB19	NA	NA	NA
ASV189	Bacteria	Cyanobacteria	Cyanobacteriia	Synechococcales	Cyanobiaceae	Synechococcus CC9902	NA
ASV1890	Bacteria	Proteobacteria	Gammaproteobacteria	Pseudomonadales	Marinobacteraceae	Marinobacter	NA
ASV1891	Bacteria	Bacteroidota	Bacteroidia	Flavobacteriales	Flavobacteriaceae	NS5 marine group	NA
ASV1892	Bacteria	Proteobacteria	Alphaproteobacteria	Rhodobacterales	Rhodobacteraceae	Limibaculum	NA
ASV1893	Bacteria	Entotheonellaeota	Entotheonellia	Entotheonellales	Entotheonellaceae	Candidatus Entotheonella	NA
ASV1894	Bacteria	Verrucomicrobiota	Verrucomicrobiae	Verrucomicrobiales	DEV007	NA	NA
ASV1895	Bacteria	Acidobacteriota	Thermoanaerobaculia	Thermoanaerobaculales	Thermoanaerobaculaceae	Subgroup 10	NA
ASV1896	Bacteria	Acidobacteriota	Thermoanaerobaculia	Thermoanaerobaculales	Thermoanaerobaculaceae	Subgroup 10	NA
ASV1897	Bacteria	Bdellovibrionota	Bdellovibrionia	Bdellovibrionales	Bdellovibrionaceae	OM27 clade	NA
ASV1898	Bacteria	Planctomycetota	Phycisphaerae	Phycisphaerales	Phycisphaeraceae	SM1A02	NA
ASV1899	Bacteria	Dependentiae	Babeliae	Babeliales	Babeliaceae	NA	NA
ASV19	Bacteria	Proteobacteria	Gammaproteobacteria	Enterobacterales	Alteromonadaceae	Alteromonas	mediterranea
ASV190	Bacteria	Proteobacteria	Gammaproteobacteria	Pseudomonadales	Porticoccaceae	C1-B045	NA
ASV1900	Bacteria	Proteobacteria	Gammaproteobacteria	Pseudomonadales	Spongiibacteraceae	NA	NA
ASV1901	Bacteria	Patescibacteria	ABY1	Candidatus Kerfeldbacteria	NA	NA	NA
ASV1902	Bacteria	Planctomycetota	Planctomycetes	Pirellulales	Pirellulaceae	Bythopirellula	NA
ASV1903	Bacteria	Proteobacteria	Gammaproteobacteria	Burkholderiales	Comamonadaceae	Hydrogenophaga	NA
ASV1904	Bacteria	Proteobacteria	Gammaproteobacteria	Pseudomonadales	Halomonadaceae	Halovibrio	NA
ASV1905	Bacteria	Planctomycetota	Planctomycetes	Pirellulales	Pirellulaceae	Bythopirellula	NA
ASV1906	Bacteria	Bacteroidota	Bacteroidia	Flavobacteriales	Flavobacteriaceae	Ulvibacter	NA
ASV1907	Bacteria	Proteobacteria	Gammaproteobacteria	Piscirickettsiales	Piscirickettsiaceae	NA	NA
ASV1908	Bacteria	Bacteroidota	Bacteroidia	Bacteroidales	Bacteroidaceae	Bacteroides	vulgatus
ASV1909	Bacteria	Proteobacteria	Gammaproteobacteria	Enterobacterales	Alteromonadaceae	Paraglaciecola	NA
ASV191	Bacteria	Proteobacteria	Gammaproteobacteria	Enterobacterales	Pseudoalteromonadaceae	Pseudoalteromonas	ruthenica
ASV1910	Bacteria	Bacteroidota	Bacteroidia	Flavobacteriales	Flavobacteriaceae	NA	NA
ASV1911	Bacteria	Cyanobacteria	Cyanobacteriia	Chloroplast	NA	NA	NA
ASV1912	Bacteria	Proteobacteria	Gammaproteobacteria	Pseudomonadales	Oleiphilaceae	Oleiphilus	NA
ASV1913	Bacteria	Nitrospirota	Nitrospiria	Nitrospirales	Nitrospiraceae	Nitrospira	NA
ASV1914	Bacteria	Actinobacteriota	Actinobacteria	Corynebacteriales	Corynebacteriaceae	Corynebacterium	vitaeruminis
ASV1915	Bacteria	Proteobacteria	Gammaproteobacteria	Steroidobacterales	Woeseiaceae	Woeseia	NA
ASV1916	Bacteria	Proteobacteria	Gammaproteobacteria	Enterobacterales	Psychromonadaceae	Psychromonas	NA
ASV1917	Bacteria	Firmicutes	Clostridia	Oscillospirales	Oscillospiraceae	NA	NA
ASV1918	Bacteria	Bacteroidota	Bacteroidia	Flavobacteriales	Flavobacteriaceae	NA	NA
ASV1919	Bacteria	Actinobacteriota	Acidimicrobiia	Microtrichales	Microtrichaceae	NA	NA
ASV192	Bacteria	Proteobacteria	Gammaproteobacteria	Enterobacterales	Colwelliaceae	Colwellia	NA
ASV1920	Bacteria	Chloroflexi	Anaerolineae	Ardenticatenales	Ardenticatenaceae	NA	NA
ASV1921	Bacteria	Proteobacteria	Alphaproteobacteria	Rickettsiales	Mitochondria	NA	NA
ASV1922	Bacteria	Proteobacteria	Alphaproteobacteria	Rhodobacterales	Rhodobacteraceae	NA	NA
ASV1923	Bacteria	Planctomycetota	Planctomycetes	Pirellulales	Pirellulaceae	NA	NA
ASV1924	Bacteria	Desulfobacterota	Desulfuromonadia	Bradymonadales	NA	NA	NA
ASV1925	Bacteria	Bacteroidota	Bacteroidia	Cytophagales	Cyclobacteriaceae	NA	NA
ASV1926	Bacteria	Proteobacteria	Gammaproteobacteria	Salinisphaerales	Salinisphaeraceae	Salinisphaera	NA
ASV1927	Bacteria	Proteobacteria	Gammaproteobacteria	Enterobacterales	Vibrionaceae	Photobacterium	atrarenae
ASV1928	Bacteria	Acidobacteriota	Vicinamibacteria	Vicinamibacterales	Vicinamibacteraceae	NA	NA
ASV1929	Bacteria	Proteobacteria	Gammaproteobacteria	Arenicellales	Arenicellaceae	HTCC5015	NA
ASV193	Bacteria	Proteobacteria	Alphaproteobacteria	Rhodobacterales	Rhodobacteraceae	Roseovarius	NA
ASV1930	Bacteria	Proteobacteria	Alphaproteobacteria	Rhodobacterales	Rhodobacteraceae	Leisingera	methylohalidivorans
ASV1931	Bacteria	Proteobacteria	Gammaproteobacteria	Enterobacterales	Kangiellaceae	Aliikangiella	NA
ASV1932	Bacteria	Patescibacteria	Parcubacteria	Candidatus Kaiserbacteria	NA	NA	NA
ASV1933	Bacteria	Bacteroidota	Bacteroidia	Cytophagales	Microscillaceae	NA	NA
ASV1934	Bacteria	Actinobacteriota	Acidimicrobiia	Microtrichales	Microtrichaceae	NA	NA
ASV1935	Bacteria	Proteobacteria	Alphaproteobacteria	Rhodobacterales	Rhodobacteraceae	NA	NA
ASV1936	Bacteria	Proteobacteria	Gammaproteobacteria	Pseudomonadales	Cellvibrionaceae	NA	NA
ASV1937	Bacteria	Acidobacteriota	Holophagae	Acanthopleuribacterales	Acanthopleuribacteraceae	Acanthopleuribacter	NA
ASV1938	Bacteria	Proteobacteria	Alphaproteobacteria	Rhodobacterales	Rhodobacteraceae	Litorimicrobium	NA
ASV1939	Bacteria	Proteobacteria	Alphaproteobacteria	Rhodobacterales	Rhodobacteraceae	HIMB11	NA
ASV194	Bacteria	Bacteroidota	Bacteroidia	Chitinophagales	Saprospiraceae	Lewinella	NA
ASV1940	Bacteria	Bdellovibrionota	Bdellovibrionia	Bdellovibrionales	Bdellovibrionaceae	Bdellovibrio	NA
ASV1941	Bacteria	Bacteroidota	Bacteroidia	Flavobacteriales	Flavobacteriaceae	Polaribacter	NA
ASV1942	Bacteria	Bdellovibrionota	Bdellovibrionia	Bdellovibrionales	Bdellovibrionaceae	OM27 clade	NA
ASV1943	Bacteria	Proteobacteria	Gammaproteobacteria	Enterobacterales	Alteromonadaceae	Alteromonas	NA
ASV1944	Bacteria	Proteobacteria	Gammaproteobacteria	EC3	NA	NA	NA
ASV1945	Bacteria	Proteobacteria	Alphaproteobacteria	Sphingomonadales	Sphingomonadaceae	Sphingopyxis	baekryungensis
ASV1946	Bacteria	Proteobacteria	Alphaproteobacteria	Rhodobacterales	Rhodobacteraceae	NA	NA
ASV1947	Bacteria	Proteobacteria	Alphaproteobacteria	Sphingomonadales	Sphingomonadaceae	Novosphingobium	NA
ASV1948	Bacteria	Proteobacteria	Alphaproteobacteria	Rhodobacterales	Rhodobacteraceae	Sulfitobacter	NA
ASV1949	Bacteria	Bacteroidota	Bacteroidia	Flavobacteriales	Flavobacteriaceae	Subsaxibacter	NA
ASV195	Bacteria	Proteobacteria	Gammaproteobacteria	Burkholderiales	Oxalobacteraceae	Massilia	NA
ASV1950	Bacteria	Bacteroidota	Bacteroidia	Chitinophagales	Saprospiraceae	Lewinella	nigricans
ASV1951	Bacteria	Bdellovibrionota	Bdellovibrionia	Bdellovibrionales	Bdellovibrionaceae	OM27 clade	NA
ASV1952	Bacteria	Proteobacteria	Alphaproteobacteria	SAR11 clade	Clade I	Clade Ib	NA
ASV1953	Bacteria	Planctomycetota	Phycisphaerae	Phycisphaerales	Phycisphaeraceae	SM1A02	NA
ASV1954	Bacteria	Bacteroidota	Bacteroidia	Chitinophagales	Saprospiraceae	NA	NA
ASV1955	Bacteria	Planctomycetota	Planctomycetes	Pirellulales	Pirellulaceae	Rhodopirellula	NA
ASV1956	Bacteria	Proteobacteria	Gammaproteobacteria	NA	NA	NA	NA
ASV1957	Bacteria	Proteobacteria	Gammaproteobacteria	Pseudomonadales	Moraxellaceae	Psychrobacter	piscatorii
ASV1958	Bacteria	Firmicutes	Bacilli	Exiguobacterales	Exiguobacteraceae	Exiguobacterium	acetylicum
ASV1959	Bacteria	Bacteroidota	Bacteroidia	Sphingobacteriales	env.OPS 17	NA	NA
ASV196	Bacteria	Bacteroidota	Bacteroidia	Flavobacteriales	Flavobacteriaceae	Mesoflavibacter	NA
ASV1960	Bacteria	Planctomycetota	Planctomycetes	Pirellulales	Pirellulaceae	Rhodopirellula	NA
ASV1961	Bacteria	Cyanobacteria	Cyanobacteriia	Chloroplast	NA	NA	NA
ASV1962	Bacteria	Marinimicrobia (SAR406 clade)	NA	NA	NA	NA	NA
ASV1963	Bacteria	Proteobacteria	Gammaproteobacteria	Pseudomonadales	Halomonadaceae	Halomonas	meridiana
ASV1964	Bacteria	Entotheonellaeota	Entotheonellia	Entotheonellales	Entotheonellaceae	Candidatus Entotheonella	NA
ASV1965	Bacteria	Actinobacteriota	Acidimicrobiia	Microtrichales	Microtrichaceae	Sva0996 marine group	NA
ASV1966	Bacteria	Planctomycetota	Planctomycetes	Pirellulales	Pirellulaceae	NA	NA
ASV1967	Bacteria	Proteobacteria	Gammaproteobacteria	Pseudomonadales	Spongiibacteraceae	Spongiibacter	NA
ASV1968	Bacteria	Proteobacteria	Gammaproteobacteria	EC3	NA	NA	NA
ASV1969	Bacteria	NA	NA	NA	NA	NA	NA
ASV197	Bacteria	Bacteroidota	Bacteroidia	Flavobacteriales	Flavobacteriaceae	NA	NA
ASV1970	Bacteria	Proteobacteria	Alphaproteobacteria	Rickettsiales	Rickettsiaceae	NA	NA
ASV1971	Bacteria	Myxococcota	Polyangia	Haliangiales	Haliangiaceae	Haliangium	NA
ASV1972	Bacteria	Proteobacteria	Gammaproteobacteria	Pseudomonadales	Halieaceae	Marimicrobium	arenosum
ASV1973	Bacteria	Patescibacteria	Saccharimonadia	Saccharimonadales	NA	NA	NA
ASV1974	Bacteria	Proteobacteria	Alphaproteobacteria	NRL2	NA	NA	NA
ASV1975	Bacteria	Planctomycetota	Planctomycetes	Pirellulales	Pirellulaceae	Blastopirellula	NA
ASV1976	Bacteria	Acidobacteriota	Subgroup 22	NA	NA	NA	NA
ASV1977	Bacteria	Proteobacteria	Gammaproteobacteria	Enterobacterales	Psychromonadaceae	Motilimonas	NA
ASV1978	Bacteria	Patescibacteria	Gracilibacteria	Candidatus Peregrinibacteria	NA	NA	NA
ASV1979	Bacteria	Verrucomicrobiota	Chlamydiae	Chlamydiales	Chlamydiaceae	NA	NA
ASV198	Bacteria	Proteobacteria	Alphaproteobacteria	Rhodobacterales	Rhodobacteraceae	NA	NA
ASV1980	Bacteria	Proteobacteria	Gammaproteobacteria	Pseudomonadales	Pseudohongiellaceae	Pseudohongiella	nitratireducens
ASV1981	Bacteria	Proteobacteria	Gammaproteobacteria	SZB50	NA	NA	NA
ASV1982	Bacteria	Verrucomicrobiota	Verrucomicrobiae	Chthoniobacterales	Chthoniobacteraceae	LD29	NA
ASV1983	Bacteria	NB1-j	NA	NA	NA	NA	NA
ASV1984	Bacteria	Bdellovibrionota	Bdellovibrionia	Bdellovibrionales	Bdellovibrionaceae	OM27 clade	NA
ASV1985	Bacteria	Proteobacteria	Gammaproteobacteria	JTB23	NA	NA	NA
ASV1986	Bacteria	Proteobacteria	Alphaproteobacteria	Kiloniellales	Kiloniellaceae	NA	NA
ASV1987	Bacteria	Bacteroidota	Bacteroidia	Sphingobacteriales	Sphingobacteriaceae	Pedobacter	boryungensis
ASV1988	Bacteria	Bacteroidota	Bacteroidia	Cytophagales	Flammeovirgaceae	NA	NA
ASV1989	Bacteria	Proteobacteria	Gammaproteobacteria	Steroidobacterales	Woeseiaceae	Woeseia	NA
ASV199	Bacteria	Proteobacteria	Gammaproteobacteria	Pseudomonadales	Oceanospirillaceae	Oceanospirillum	NA
ASV1990	Bacteria	Chloroflexi	Dehalococcoidia	SAR202 clade	NA	NA	NA
ASV1991	Bacteria	Proteobacteria	Alphaproteobacteria	Rickettsiales	AB1	NA	NA
ASV1992	Bacteria	Bacteroidota	Bacteroidia	Flavobacteriales	Cryomorphaceae	NA	NA
ASV1993	Bacteria	Proteobacteria	Alphaproteobacteria	Rhodospirillales	Terasakiellaceae	NA	NA
ASV1994	Bacteria	Proteobacteria	Alphaproteobacteria	Kiloniellales	Kiloniellaceae	Pelagibius	NA
ASV1995	Bacteria	Proteobacteria	Gammaproteobacteria	Enterobacterales	Vibrionaceae	Photobacterium	NA
ASV1996	Bacteria	Proteobacteria	Gammaproteobacteria	Pseudomonadales	Spongiibacteraceae	Spongiibacter	NA
ASV1997	Bacteria	Proteobacteria	Alphaproteobacteria	Rhodobacterales	Rhodobacteraceae	NA	NA
ASV1998	Bacteria	Acidobacteriota	Holophagae	Acanthopleuribacterales	Acanthopleuribacteraceae	Acanthopleuribacter	pedis
ASV1999	Bacteria	Proteobacteria	Gammaproteobacteria	Enterobacterales	Kangiellaceae	Aliikangiella	NA
ASV2	Bacteria	Spirochaetota	Spirochaetia	Spirochaetales	Spirochaetaceae	Spirochaeta 2	NA
ASV20	Bacteria	Proteobacteria	Gammaproteobacteria	Enterobacterales	Pseudoalteromonadaceae	Pseudoalteromonas	denitrificans
ASV200	Bacteria	Proteobacteria	Alphaproteobacteria	Rhodospirillales	Thalassospiraceae	Thalassospira	NA
ASV2000	Bacteria	Bacteroidota	Bacteroidia	Flavobacteriales	Flavobacteriaceae	NA	NA
ASV2001	Bacteria	Proteobacteria	Gammaproteobacteria	Pseudomonadales	Oleiphilaceae	Oleiphilus	NA
ASV2002	Bacteria	Desulfobacterota	NA	NA	NA	NA	NA
ASV2003	Bacteria	Proteobacteria	Gammaproteobacteria	Enterobacterales	Colwelliaceae	Thalassotalea	NA
ASV2004	Bacteria	Dependentiae	Babeliae	Babeliales	Vermiphilaceae	NA	NA
ASV2005	Bacteria	Proteobacteria	Alphaproteobacteria	Rickettsiales	Rickettsiaceae	Candidatus Megaira	NA
ASV2006	Bacteria	Proteobacteria	Gammaproteobacteria	Pseudomonadales	SAR86 clade	NA	NA
ASV2007	Bacteria	Planctomycetota	Planctomycetes	Gemmatales	Gemmataceae	Gemmata	NA
ASV2008	Bacteria	Planctomycetota	Planctomycetes	Planctomycetales	NA	NA	NA
ASV2009	Bacteria	Proteobacteria	Gammaproteobacteria	Pseudomonadales	Nitrincolaceae	Neptuniibacter	NA
ASV201	Bacteria	Proteobacteria	Gammaproteobacteria	Pseudomonadales	P13-46	NA	NA
ASV2010	Bacteria	Myxococcota	Polyangia	Blfdi19	NA	NA	NA
ASV2011	Bacteria	Proteobacteria	Gammaproteobacteria	Burkholderiales	Neisseriaceae	NA	NA
ASV2012	Bacteria	Myxococcota	Polyangia	Haliangiales	Haliangiaceae	Haliangium	NA
ASV2013	Bacteria	Bacteroidota	Bacteroidia	Chitinophagales	Saprospiraceae	NA	NA
ASV2014	Bacteria	Proteobacteria	Alphaproteobacteria	Micavibrionales	NA	NA	NA
ASV2015	Bacteria	Patescibacteria	Parcubacteria	Candidatus Moranbacteria	NA	NA	NA
ASV2016	Bacteria	Proteobacteria	Gammaproteobacteria	Pseudomonadales	Moraxellaceae	Psychrobacter	nivimaris
ASV2017	Bacteria	Planctomycetota	Planctomycetes	Pirellulales	Pirellulaceae	Pir4 lineage	NA
ASV2018	Bacteria	Proteobacteria	Alphaproteobacteria	Sphingomonadales	Sphingomonadaceae	Sphingobium	NA
ASV2019	Bacteria	Cyanobacteria	Cyanobacteriia	Chloroplast	NA	NA	NA
ASV202	Bacteria	Proteobacteria	Gammaproteobacteria	Salinisphaerales	Solimonadaceae	NA	NA
ASV2020	Bacteria	Bacteroidota	Bacteroidia	Flavobacteriales	Flavobacteriaceae	Polaribacter	NA
ASV2021	Bacteria	Bacteroidota	Bacteroidia	Cytophagales	Spirosomaceae	Dyadobacter	NA
ASV2022	Bacteria	Verrucomicrobiota	Verrucomicrobiae	Verrucomicrobiales	Rubritaleaceae	Roseibacillus	NA
ASV2023	Bacteria	Proteobacteria	Gammaproteobacteria	Pseudomonadales	Spongiibacteraceae	BD1-7 clade	NA
ASV2024	Bacteria	Planctomycetota	Pla4 lineage	NA	NA	NA	NA
ASV2025	Bacteria	Bacteroidota	Bacteroidia	Flavobacteriales	Cryomorphaceae	Vicingus	NA
ASV2026	Bacteria	Proteobacteria	Gammaproteobacteria	NA	NA	NA	NA
ASV2027	Bacteria	Proteobacteria	Alphaproteobacteria	Rhizobiales	Devosiaceae	Devosia	NA
ASV2028	Bacteria	Patescibacteria	Gracilibacteria	NA	NA	NA	NA
ASV2029	Bacteria	Proteobacteria	Gammaproteobacteria	Legionellales	Legionellaceae	Legionella	NA
ASV203	Bacteria	Proteobacteria	Gammaproteobacteria	NA	NA	NA	NA
ASV2030	Bacteria	Proteobacteria	Gammaproteobacteria	Pseudomonadales	Halieaceae	Halioglobus	NA
ASV2031	Bacteria	NA	NA	NA	NA	NA	NA
ASV2032	Bacteria	Dependentiae	Babeliae	Babeliales	Babeliaceae	NA	NA
ASV2033	Bacteria	Planctomycetota	Phycisphaerae	Phycisphaerales	Phycisphaeraceae	SM1A02	NA
ASV2034	Bacteria	Planctomycetota	Phycisphaerae	Phycisphaerales	Phycisphaeraceae	SM1A02	NA
ASV2035	Bacteria	Bdellovibrionota	Bdellovibrionia	Bdellovibrionales	Bdellovibrionaceae	Bdellovibrio	NA
ASV2036	Bacteria	Myxococcota	Polyangia	Nannocystales	Nannocystaceae	NA	NA
ASV2037	Bacteria	Firmicutes	Negativicutes	Veillonellales-Selenomonadales	Veillonellaceae	Veillonella	NA
ASV2038	Bacteria	Bacteroidota	Bacteroidia	Chitinophagales	NA	NA	NA
ASV2039	Bacteria	Bacteroidota	Bacteroidia	Chitinophagales	NA	NA	NA
ASV204	Bacteria	Bacteroidota	Bacteroidia	Chitinophagales	Saprospiraceae	Portibacter	NA
ASV2040	Bacteria	Proteobacteria	Gammaproteobacteria	GB102	NA	NA	NA
ASV2041	Bacteria	Proteobacteria	Alphaproteobacteria	Micavibrionales	Micavibrionaceae	NA	NA
ASV2042	Bacteria	Proteobacteria	Alphaproteobacteria	Rhodobacterales	Rhodobacteraceae	NA	NA
ASV2043	Bacteria	Proteobacteria	Alphaproteobacteria	Rhodospirillales	Terasakiellaceae	NA	NA
ASV2044	Bacteria	Proteobacteria	Gammaproteobacteria	Salinisphaerales	Salinisphaeraceae	Salinisphaera	dokdonensis
ASV2045	Bacteria	Proteobacteria	Gammaproteobacteria	Pseudomonadales	Spongiibacteraceae	BD1-7 clade	NA
ASV2046	Bacteria	Dadabacteria	Dadabacteriia	Dadabacteriales	NA	NA	NA
ASV2047	Bacteria	Proteobacteria	Gammaproteobacteria	Enterobacterales	NA	NA	NA
ASV2048	Bacteria	Proteobacteria	Alphaproteobacteria	Sphingomonadales	Sphingomonadaceae	Erythrobacter	NA
ASV2049	Bacteria	Proteobacteria	Gammaproteobacteria	Chromatiales	Sedimenticolaceae	NA	NA
ASV205	Bacteria	Proteobacteria	Gammaproteobacteria	Enterobacterales	Colwelliaceae	Colwellia	NA
ASV2050	Bacteria	Firmicutes	Bacilli	Bacillales	Bacillaceae	Bacillus	pseudofirmus
ASV2051	Bacteria	Bacteroidota	Rhodothermia	Balneolales	Balneolaceae	NA	NA
ASV2052	Bacteria	Bacteroidota	Rhodothermia	Balneolales	Balneolaceae	Gracilimonas	NA
ASV2053	Bacteria	Proteobacteria	Gammaproteobacteria	Burkholderiales	T34	NA	NA
ASV2054	Bacteria	Bacteroidota	Bacteroidia	Chitinophagales	Saprospiraceae	NA	NA
ASV2055	Bacteria	Proteobacteria	Gammaproteobacteria	NA	NA	NA	NA
ASV2056	Bacteria	NA	NA	NA	NA	NA	NA
ASV2057	Bacteria	Planctomycetota	OM190	NA	NA	NA	NA
ASV2058	Bacteria	NB1-j	NA	NA	NA	NA	NA
ASV2059	Bacteria	Proteobacteria	Alphaproteobacteria	Rhizobiales	Methyloligellaceae	Methyloceanibacter	NA
ASV206	Bacteria	Desulfobacterota	Desulfuromonadia	PB19	NA	NA	NA
ASV2060	Bacteria	Proteobacteria	Gammaproteobacteria	Pseudomonadales	MBAE14	NA	NA
ASV2061	Bacteria	Cyanobacteria	Cyanobacteriia	Chloroplast	NA	NA	NA
ASV2062	Bacteria	Proteobacteria	Gammaproteobacteria	Enterobacterales	Kangiellaceae	Aliikangiella	NA
ASV2063	Bacteria	Verrucomicrobiota	Verrucomicrobiae	Pedosphaerales	Pedosphaeraceae	Ellin517	NA
ASV2064	Bacteria	Verrucomicrobiota	Verrucomicrobiae	Chthoniobacterales	Chthoniobacteraceae	Chthoniobacter	NA
ASV2065	Bacteria	Proteobacteria	Alphaproteobacteria	Rhodobacterales	Rhodobacteraceae	Planktotalea	NA
ASV2066	Bacteria	Proteobacteria	Gammaproteobacteria	Enterobacterales	Vibrionaceae	Vibrio	NA
ASV2067	Bacteria	Proteobacteria	Gammaproteobacteria	Pseudomonadales	Nitrincolaceae	Neptuniibacter	NA
ASV2068	Bacteria	Proteobacteria	Alphaproteobacteria	Rhodospirillales	Magnetospiraceae	NA	NA
ASV2069	Bacteria	Proteobacteria	Alphaproteobacteria	Kordiimonadales	NA	NA	NA
ASV207	Bacteria	Bacteroidota	Bacteroidia	Flavobacteriales	Flavobacteriaceae	Flavobacterium	NA
ASV2070	Bacteria	Verrucomicrobiota	Chlamydiae	Chlamydiales	Simkaniaceae	Candidatus Fritschea	bemisiae
ASV2071	Bacteria	Proteobacteria	Gammaproteobacteria	Enterobacterales	Alteromonadaceae	Alteromonas	NA
ASV2072	Bacteria	Proteobacteria	Alphaproteobacteria	Puniceispirillales	SAR116 clade	NA	NA
ASV2073	Bacteria	Proteobacteria	Gammaproteobacteria	NA	NA	NA	NA
ASV2074	Bacteria	Proteobacteria	Gammaproteobacteria	NA	NA	NA	NA
ASV2075	Bacteria	Proteobacteria	Alphaproteobacteria	NA	NA	NA	NA
ASV2076	Bacteria	Bacteroidota	Bacteroidia	Flavobacteriales	Cryomorphaceae	Luteibaculum	NA
ASV2077	Bacteria	Bacteroidota	Bacteroidia	Flavobacteriales	Flavobacteriaceae	Flagellimonas	NA
ASV2078	Bacteria	Proteobacteria	Alphaproteobacteria	Rhodobacterales	Rhodobacteraceae	Antarctobacter	NA
ASV2079	Bacteria	Bacteroidota	Bacteroidia	NA	NA	NA	NA
ASV208	Bacteria	Proteobacteria	Gammaproteobacteria	Pseudomonadales	Pseudomonadaceae	Pseudomonas	alcaliphila
ASV2080	Bacteria	Proteobacteria	Gammaproteobacteria	NA	NA	NA	NA
ASV2081	Bacteria	Proteobacteria	Alphaproteobacteria	Thalassobaculales	Oceanibaculaceae	Oceanibaculum	NA
ASV2082	Bacteria	Proteobacteria	Alphaproteobacteria	Sphingomonadales	Sphingomonadaceae	Altererythrobacter	NA
ASV2083	Bacteria	Patescibacteria	Gracilibacteria	NA	NA	NA	NA
ASV2084	Bacteria	Proteobacteria	Alphaproteobacteria	Caulobacterales	Hyphomonadaceae	Hyphomonas	neptunium
ASV2085	Bacteria	Proteobacteria	Alphaproteobacteria	Rhizobiales	Devosiaceae	Devosia	NA
ASV2086	Bacteria	Proteobacteria	Alphaproteobacteria	SAR11 clade	Clade IV	NA	NA
ASV2087	Bacteria	Bacteroidota	Bacteroidia	Cytophagales	Microscillaceae	NA	NA
ASV2088	Bacteria	Proteobacteria	Gammaproteobacteria	Diplorickettsiales	Diplorickettsiaceae	NA	NA
ASV2089	Bacteria	Acidobacteriota	Thermoanaerobaculia	Thermoanaerobaculales	Thermoanaerobaculaceae	Subgroup 10	NA
ASV209	Bacteria	Proteobacteria	Gammaproteobacteria	Enterobacterales	Pseudoalteromonadaceae	Pseudoalteromonas	NA
ASV2090	Bacteria	Proteobacteria	Alphaproteobacteria	Caulobacterales	Hyphomonadaceae	Hirschia	NA
ASV2091	Bacteria	Proteobacteria	Alphaproteobacteria	Rhizobiales	Methyloligellaceae	NA	NA
ASV2092	Bacteria	Bacteroidota	Bacteroidia	Flavobacteriales	Cryomorphaceae	Owenweeksia	NA
ASV2093	Bacteria	Proteobacteria	Gammaproteobacteria	Pseudomonadales	Porticoccaceae	SAR92 clade	NA
ASV2094	Bacteria	Actinobacteriota	Acidimicrobiia	Microtrichales	Microtrichaceae	Sva0996 marine group	NA
ASV2095	Bacteria	Proteobacteria	Gammaproteobacteria	Enterobacterales	Vibrionaceae	Salinivibrio	proteolyticus
ASV2096	Bacteria	Proteobacteria	Gammaproteobacteria	Enterobacterales	Shewanellaceae	Shewanella	sediminis
ASV2097	Bacteria	Proteobacteria	Gammaproteobacteria	Enterobacterales	Colwelliaceae	Thalassotalea	NA
ASV2098	Bacteria	Proteobacteria	Alphaproteobacteria	Rhodobacterales	Rhodobacteraceae	NA	NA
ASV2099	Bacteria	Bacteroidota	Bacteroidia	Cytophagales	Cyclobacteriaceae	Marinoscillum	NA
ASV21	Bacteria	Proteobacteria	Alphaproteobacteria	Rhizobiales	Methyloligellaceae	NA	NA
ASV210	Bacteria	Proteobacteria	Gammaproteobacteria	Enterobacterales	Vibrionaceae	Vibrio	fortis
ASV2100	Bacteria	Proteobacteria	Gammaproteobacteria	Coxiellales	Coxiellaceae	Coxiella	NA
ASV2101	Bacteria	Patescibacteria	Gracilibacteria	NA	NA	NA	NA
ASV2102	Bacteria	Bacteroidota	Bacteroidia	Flavobacteriales	Crocinitomicaceae	Crocinitomix	NA
ASV2103	Bacteria	Patescibacteria	ABY1	Candidatus Kerfeldbacteria	NA	NA	NA
ASV2104	Bacteria	Proteobacteria	Alphaproteobacteria	Micavibrionales	NA	NA	NA
ASV2105	Bacteria	Dadabacteria	Dadabacteriia	Dadabacteriales	NA	NA	NA
ASV2106	Bacteria	Myxococcota	Polyangia	Polyangiales	Sandaracinaceae	NA	NA
ASV2107	Bacteria	Proteobacteria	Alphaproteobacteria	Micavibrionales	Micavibrionaceae	NA	NA
ASV2108	Bacteria	Bacteroidota	Bacteroidia	Chitinophagales	NA	NA	NA
ASV2109	Bacteria	Proteobacteria	Alphaproteobacteria	Kordiimonadales	Kordiimonadaceae	Kordiimonas	NA
ASV211	Bacteria	Proteobacteria	Gammaproteobacteria	Enterobacterales	Vibrionaceae	Vibrio	fortis
ASV2110	Bacteria	Bacteroidota	Bacteroidia	Flavobacteriales	Weeksellaceae	Chryseobacterium	hominis
ASV2111	Bacteria	Bacteroidota	Bacteroidia	Cytophagales	Cyclobacteriaceae	Reichenbachiella	NA
ASV2112	Bacteria	Proteobacteria	Alphaproteobacteria	Rhodospirillales	Magnetospiraceae	NA	NA
ASV2113	Bacteria	Planctomycetota	Planctomycetes	Planctomycetales	Rubinisphaeraceae	NA	NA
ASV2114	Bacteria	Cyanobacteria	Cyanobacteriia	Cyanobacteriales	Chroococcidiopsaceae	NA	NA
ASV2115	Bacteria	Proteobacteria	Gammaproteobacteria	Burkholderiales	Burkholderiaceae	Cupriavidus	pauculus
ASV2116	Bacteria	Proteobacteria	Gammaproteobacteria	Thiotrichales	Thiotrichaceae	NA	NA
ASV2117	Bacteria	Proteobacteria	Alphaproteobacteria	Rhizobiales	Hyphomicrobiaceae	Hyphomicrobium	NA
ASV2118	Bacteria	Proteobacteria	Gammaproteobacteria	NA	NA	NA	NA
ASV2119	Bacteria	Bacteroidota	Bacteroidia	Flavobacteriales	Crocinitomicaceae	NA	NA
ASV212	Bacteria	Proteobacteria	Gammaproteobacteria	Francisellales	Francisellaceae	Francisella	NA
ASV2120	Bacteria	Planctomycetota	Planctomycetes	Pirellulales	Pirellulaceae	NA	NA
ASV2121	Bacteria	Proteobacteria	Alphaproteobacteria	Rhodobacterales	Rhodobacteraceae	Limibaculum	NA
ASV2122	Bacteria	NA	NA	NA	NA	NA	NA
ASV2123	Bacteria	Proteobacteria	Alphaproteobacteria	Kiloniellales	Kiloniellaceae	NA	NA
ASV2124	Bacteria	Poribacteria	NA	NA	NA	NA	NA
ASV2125	Bacteria	Gemmatimonadota	BD2-11 terrestrial group	NA	NA	NA	NA
ASV2126	Bacteria	Proteobacteria	Gammaproteobacteria	NA	NA	NA	NA
ASV2127	Bacteria	Proteobacteria	Alphaproteobacteria	Rickettsiales	Rickettsiaceae	Rickettsia	prowazekii
ASV2128	Bacteria	Spirochaetota	Spirochaetia	Spirochaetales	Spirochaetaceae	NA	NA
ASV2129	Bacteria	Proteobacteria	Alphaproteobacteria	Micavibrionales	Micavibrionaceae	NA	NA
ASV213	Bacteria	Proteobacteria	Alphaproteobacteria	Rhodobacterales	Rhodobacteraceae	Roseovarius	aestuarii
ASV2130	Bacteria	Proteobacteria	Alphaproteobacteria	Kiloniellales	Kiloniellaceae	Limibacillus	NA
ASV2131	Bacteria	Planctomycetota	Phycisphaerae	Phycisphaerales	Phycisphaeraceae	NA	NA
ASV2132	Bacteria	Proteobacteria	Gammaproteobacteria	Pseudomonadales	MBAE14	NA	NA
ASV2133	Bacteria	Myxococcota	Polyangia	Polyangiales	Sandaracinaceae	Sandaracinus	NA
ASV2134	Bacteria	Proteobacteria	Gammaproteobacteria	Pseudomonadales	Spongiibacteraceae	BD1-7 clade	NA
ASV2135	Bacteria	Desulfobacterota	Desulfobacteria	Desulfobacterales	Desulfobacteraceae	Desulfotignum	NA
ASV2136	Bacteria	Myxococcota	Polyangia	Blfdi19	NA	NA	NA
ASV2137	Bacteria	Actinobacteriota	Actinobacteria	Micrococcales	Brevibacteriaceae	Brevibacterium	avium
ASV2138	Bacteria	Proteobacteria	Gammaproteobacteria	Pseudomonadales	Spongiibacteraceae	Spongiibacter	NA
ASV2139	Bacteria	Proteobacteria	Gammaproteobacteria	Enterobacterales	Pseudoalteromonadaceae	Pseudoalteromonas	luteoviolacea
ASV214	Bacteria	Bacteroidota	Bacteroidia	Flavobacteriales	Flavobacteriaceae	Tenacibaculum	NA
ASV2140	Bacteria	Bacteroidota	Bacteroidia	Chitinophagales	Saprospiraceae	Aureispira	NA
ASV2141	Bacteria	Actinobacteriota	MB-A2-108	NA	NA	NA	NA
ASV2142	Bacteria	Planctomycetota	Planctomycetes	Planctomycetales	Gimesiaceae	NA	NA
ASV2143	Bacteria	Acidobacteriota	Vicinamibacteria	Vicinamibacterales	Vicinamibacteraceae	NA	NA
ASV2144	Bacteria	Proteobacteria	Gammaproteobacteria	Pseudomonadales	Halomonadaceae	Halomonas	variabilis
ASV2145	Bacteria	Bacteroidota	Bacteroidia	Chitinophagales	Saprospiraceae	Rubidimonas	NA
ASV2146	Bacteria	Proteobacteria	Gammaproteobacteria	Legionellales	Legionellaceae	NA	NA
ASV2147	Bacteria	Bacteroidota	Bacteroidia	Flavobacteriales	Flavobacteriaceae	Winogradskyella	NA
ASV2148	Bacteria	Planctomycetota	Phycisphaerae	Phycisphaerales	Phycisphaeraceae	SM1A02	NA
ASV2149	Bacteria	Proteobacteria	Gammaproteobacteria	Pseudomonadales	Saccharospirillaceae	Oleispira	NA
ASV215	Bacteria	Proteobacteria	Alphaproteobacteria	Rhodospirillales	Thalassospiraceae	Thalassospira	NA
ASV2150	Bacteria	Proteobacteria	Alphaproteobacteria	Rhodobacterales	Rhodobacteraceae	NA	NA
ASV2151	Bacteria	Proteobacteria	Gammaproteobacteria	Pseudomonadales	NA	NA	NA
ASV2152	Bacteria	Chloroflexi	Chloroflexia	Thermomicrobiales	NA	NA	NA
ASV2153	Bacteria	Myxococcota	Polyangia	Haliangiales	Haliangiaceae	Haliangium	NA
ASV2154	Bacteria	Proteobacteria	Gammaproteobacteria	Pseudomonadales	KI89A clade	NA	NA
ASV2155	Bacteria	Bacteroidota	Bacteroidia	Chitinophagales	Saprospiraceae	Lewinella	NA
ASV2156	Bacteria	Proteobacteria	Alphaproteobacteria	Kiloniellales	Kiloniellaceae	NA	NA
ASV2157	Bacteria	Proteobacteria	Alphaproteobacteria	Rhodobacterales	Rhodobacteraceae	Marinibacterium	NA
ASV2158	Bacteria	Proteobacteria	Alphaproteobacteria	Kiloniellales	Kiloniellaceae	NA	NA
ASV2159	Bacteria	Proteobacteria	Alphaproteobacteria	Rhodobacterales	Rhodobacteraceae	NA	NA
ASV216	Bacteria	Proteobacteria	Alphaproteobacteria	Caulobacterales	Hyphomonadaceae	NA	NA
ASV2160	Bacteria	Planctomycetota	Planctomycetes	Planctomycetales	Gimesiaceae	Gimesia	maris
ASV2161	Bacteria	Proteobacteria	Gammaproteobacteria	Pseudomonadales	Pseudohongiellaceae	Pseudohongiella	NA
ASV2162	Bacteria	Proteobacteria	Gammaproteobacteria	Legionellales	Legionellaceae	Legionella	NA
ASV2163	Bacteria	Bacteroidota	Bacteroidia	Flavobacteriales	Flavobacteriaceae	NS5 marine group	NA
ASV2164	Bacteria	Planctomycetota	Planctomycetes	Isosphaerales	Isosphaeraceae	NA	NA
ASV2165	Bacteria	Bacteroidota	Bacteroidia	Chitinophagales	Saprospiraceae	Lewinella	NA
ASV2166	Bacteria	Proteobacteria	Gammaproteobacteria	Legionellales	Legionellaceae	Legionella	NA
ASV2167	Bacteria	Proteobacteria	Alphaproteobacteria	SAR11 clade	NA	NA	NA
ASV2168	Bacteria	Cyanobacteria	Vampirivibrionia	Obscuribacterales	Obscuribacteraceae	NA	NA
ASV2169	Bacteria	Acidobacteriota	Blastocatellia	nov-24	NA	NA	NA
ASV217	Bacteria	Proteobacteria	Gammaproteobacteria	Pseudomonadales	Alcanivoracaceae1	Alcanivorax	dieselolei
ASV2170	Bacteria	Proteobacteria	Gammaproteobacteria	Burkholderiales	Comamonadaceae	Hydrogenophaga	NA
ASV2171	Bacteria	Verrucomicrobiota	Verrucomicrobiae	Opitutales	Puniceicoccaceae	MB11C04 marine group	NA
ASV2172	Bacteria	Acidobacteriota	Vicinamibacteria	Vicinamibacterales	NA	NA	NA
ASV2173	Bacteria	Planctomycetota	vadinHA49	NA	NA	NA	NA
ASV2174	Bacteria	Proteobacteria	Alphaproteobacteria	Caulobacterales	Caulobacteraceae	Phenylobacterium	NA
ASV2175	Bacteria	Proteobacteria	Alphaproteobacteria	Rhizobiales	Rhizobiaceae	Mesorhizobium	NA
ASV2176	Bacteria	Bacteroidota	Bacteroidia	Cytophagales	Cyclobacteriaceae	Ekhidna	NA
ASV2177	Bacteria	Bacteroidota	Bacteroidia	Flavobacteriales	Crocinitomicaceae	Crocinitomix	NA
ASV2178	Bacteria	Bacteroidota	Rhodothermia	Balneolales	Balneolaceae	Balneola	NA
ASV2179	Bacteria	Verrucomicrobiota	Verrucomicrobiae	Opitutales	Puniceicoccaceae	Pelagicoccus	NA
ASV218	Bacteria	SAR324 clade(Marine group B)	NA	NA	NA	NA	NA
ASV2180	Bacteria	MBNT15	NA	NA	NA	NA	NA
ASV2181	Bacteria	Bacteroidota	Bacteroidia	Cytophagales	Cyclobacteriaceae	Marinoscillum	NA
ASV2182	Bacteria	Bacteroidota	Bacteroidia	Sphingobacteriales	Sphingobacteriaceae	NA	NA
ASV2183	Bacteria	Proteobacteria	Alphaproteobacteria	Micavibrionales	Micavibrionaceae	NA	NA
ASV2184	Bacteria	Actinobacteriota	Actinobacteria	Micrococcales	Microbacteriaceae	NA	NA
ASV2185	Bacteria	Proteobacteria	Alphaproteobacteria	SAR11 clade	Clade I	Clade Ia	NA
ASV2186	Bacteria	Planctomycetota	Planctomycetes	NA	NA	NA	NA
ASV2187	Bacteria	Proteobacteria	Alphaproteobacteria	SAR11 clade	Clade I	Clade Ib	NA
ASV2188	Bacteria	Myxococcota	Polyangia	Nannocystales	Nannocystaceae	NA	NA
ASV2189	Bacteria	Calditrichota	Calditrichia	Calditrichales	Calditrichaceae	Calorithrix	NA
ASV219	Bacteria	Proteobacteria	Gammaproteobacteria	Pseudomonadales	Unknown Family	Alkalimarinus	NA
ASV2190	Bacteria	Proteobacteria	Gammaproteobacteria	Pseudomonadales	Halieaceae	Halioglobus	NA
ASV2191	Bacteria	Proteobacteria	Alphaproteobacteria	Sphingomonadales	Sphingomonadaceae	NA	NA
ASV2192	Bacteria	Proteobacteria	Gammaproteobacteria	Salinisphaerales	Salinisphaeraceae	Salinisphaera	NA
ASV2193	Bacteria	Patescibacteria	Gracilibacteria	Candidatus Peregrinibacteria	NA	NA	NA
ASV2194	Bacteria	Bacteroidota	Bacteroidia	Chitinophagales	Saprospiraceae	NA	NA
ASV2195	Bacteria	Patescibacteria	Gracilibacteria	Candidatus Peregrinibacteria	NA	NA	NA
ASV2196	Bacteria	Cyanobacteria	Cyanobacteriia	Chloroplast	NA	NA	NA
ASV2197	Bacteria	Dependentiae	Babeliae	Babeliales	Vermiphilaceae	NA	NA
ASV2198	Bacteria	Planctomycetota	Phycisphaerae	Phycisphaerales	Phycisphaeraceae	SM1A02	NA
ASV2199	Bacteria	Cyanobacteria	Cyanobacteriia	Chloroplast	NA	NA	NA
ASV22	Bacteria	Bacteroidota	Bacteroidia	Flavobacteriales	Flavobacteriaceae	Winogradskyella	NA
ASV220	Bacteria	Proteobacteria	Gammaproteobacteria	Pseudomonadales	Nitrincolaceae	Neptuniibacter	NA
ASV2200	Bacteria	Proteobacteria	Gammaproteobacteria	Pseudomonadales	Marinobacteraceae	Marinobacter	adhaerens
ASV2201	Bacteria	Proteobacteria	Alphaproteobacteria	Caulobacterales	Parvularculaceae	Marinicaulis	NA
ASV2202	Bacteria	Proteobacteria	Gammaproteobacteria	Pseudomonadales	Halomonadaceae	Halovibrio	NA
ASV2203	Bacteria	Proteobacteria	Alphaproteobacteria	SAR11 clade	Clade II	NA	NA
ASV2204	Bacteria	Spirochaetota	Spirochaetia	Spirochaetales	Spirochaetaceae	Spirochaeta 2	NA
ASV2205	Bacteria	Patescibacteria	Parcubacteria	Candidatus Campbellbacteria	NA	NA	NA
ASV2206	Bacteria	Firmicutes	Clostridia	Oscillospirales	Oscillospiraceae	UCG-002	NA
ASV2207	Bacteria	Bacteroidota	Bacteroidia	Bacteroidales	Bacteroidaceae	Bacteroides	NA
ASV2208	Bacteria	Bacteroidota	Bacteroidia	Bacteroidales	Tannerellaceae	Parabacteroides	merdae
ASV2209	Bacteria	Proteobacteria	Alphaproteobacteria	Sphingomonadales	Sphingomonadaceae	Sphingorhabdus	NA
ASV221	Bacteria	Proteobacteria	Gammaproteobacteria	Pseudomonadales	Halomonadaceae	Halospina	NA
ASV2210	Bacteria	NB1-j	NA	NA	NA	NA	NA
ASV2211	Bacteria	Proteobacteria	Gammaproteobacteria	Enterobacterales	Pseudoalteromonadaceae	Pseudoalteromonas	NA
ASV2212	Bacteria	Proteobacteria	Alphaproteobacteria	Rhodobacterales	Rhodobacteraceae	NA	NA
ASV2213	Bacteria	Proteobacteria	Gammaproteobacteria	NA	NA	NA	NA
ASV2214	Bacteria	Verrucomicrobiota	Verrucomicrobiae	Verrucomicrobiales	Rubritaleaceae	Luteolibacter	NA
ASV2215	Bacteria	Firmicutes	Bacilli	Bacillales	Bacillaceae	Bacillus	aquimaris
ASV2216	Bacteria	Proteobacteria	Gammaproteobacteria	Arenicellales	Arenicellaceae	HTCC5015	NA
ASV2217	Bacteria	Proteobacteria	Gammaproteobacteria	Xanthomonadales	Xanthomonadaceae	Arenimonas	NA
ASV2218	Bacteria	Myxococcota	Polyangia	Polyangiales	BIrii41	NA	NA
ASV2219	Bacteria	Acidobacteriota	Holophagae	Acanthopleuribacterales	Acanthopleuribacteraceae	Acanthopleuribacter	NA
ASV222	Bacteria	Proteobacteria	Gammaproteobacteria	Pseudomonadales	Spongiibacteraceae	Spongiibacter	NA
ASV2220	Bacteria	Proteobacteria	Gammaproteobacteria	Enterobacterales	Psychromonadaceae	Psychromonas	NA
ASV2221	Bacteria	Proteobacteria	Alphaproteobacteria	Rhizobiales	Methyloligellaceae	NA	NA
ASV2222	Bacteria	Actinobacteriota	Actinobacteria	Micrococcales	Micrococcaceae	Micrococcus	luteus
ASV2223	Bacteria	Proteobacteria	Gammaproteobacteria	Francisellales	Francisellaceae	Francisella	NA
ASV2224	Bacteria	Proteobacteria	Gammaproteobacteria	Enterobacterales	Alteromonadaceae	Paraglaciecola	NA
ASV2225	Bacteria	Proteobacteria	Alphaproteobacteria	Rhodobacterales	Rhodobacteraceae	NA	NA
ASV2226	Bacteria	Cyanobacteria	Cyanobacteriia	Chloroplast	NA	NA	NA
ASV2227	Bacteria	Chloroflexi	Anaerolineae	Caldilineales	Caldilineaceae	NA	NA
ASV2228	Bacteria	Proteobacteria	Gammaproteobacteria	Pseudomonadales	Halomonadaceae	Halomonas	NA
ASV2229	Bacteria	Chloroflexi	TK17	NA	NA	NA	NA
ASV223	Bacteria	Proteobacteria	Alphaproteobacteria	Rhodobacterales	Rhodobacteraceae	Amylibacter	NA
ASV2230	Bacteria	Proteobacteria	Gammaproteobacteria	Burkholderiales	Comamonadaceae	Rhodoferax	NA
ASV2231	Bacteria	Proteobacteria	Gammaproteobacteria	Enterobacterales	Pseudoalteromonadaceae	Pseudoalteromonas	spongiae
ASV2232	Bacteria	Proteobacteria	Alphaproteobacteria	Puniceispirillales	EF100-94H03	NA	NA
ASV2233	Bacteria	Verrucomicrobiota	Lentisphaeria	P.palmC41	NA	NA	NA
ASV2234	Bacteria	Planctomycetota	Phycisphaerae	Phycisphaerales	Phycisphaeraceae	SM1A02	NA
ASV2235	Bacteria	Proteobacteria	Alphaproteobacteria	Rhizobiales	Beijerinckiaceae	Methylobacterium-Methylorubrum	extorquens
ASV2236	Bacteria	Proteobacteria	Gammaproteobacteria	Enterobacterales	Pseudoalteromonadaceae	Pseudoalteromonas	luteoviolacea
ASV2237	Bacteria	Proteobacteria	Gammaproteobacteria	Enterobacterales	Alteromonadaceae	Paraglaciecola	NA
ASV2238	Bacteria	Proteobacteria	Alphaproteobacteria	Sphingomonadales	Sphingomonadaceae	Sphingorhabdus	NA
ASV2239	Bacteria	Bacteroidota	Bacteroidia	Flavobacteriales	Flavobacteriaceae	Spongiibacterium	NA
ASV224	Bacteria	Proteobacteria	Gammaproteobacteria	Pseudomonadales	Nitrincolaceae	Neptuniibacter	NA
ASV2240	Bacteria	Proteobacteria	Alphaproteobacteria	Sphingomonadales	Sphingomonadaceae	Erythrobacter	NA
ASV2241	Bacteria	Planctomycetota	Planctomycetes	Pirellulales	Pirellulaceae	Blastopirellula	NA
ASV2242	Bacteria	Planctomycetota	OM190	NA	NA	NA	NA
ASV2243	Bacteria	Myxococcota	Myxococcia	Myxococcales	Myxococcaceae	P3OB-42	NA
ASV2244	Bacteria	Proteobacteria	Gammaproteobacteria	Enterobacterales	Kangiellaceae	NA	NA
ASV2245	Bacteria	Planctomycetota	OM190	NA	NA	NA	NA
ASV2246	Bacteria	Bacteroidota	Bacteroidia	Flavobacteriales	Flavobacteriaceae	Flavirhabdus	NA
ASV2247	Bacteria	Proteobacteria	Alphaproteobacteria	Caulobacterales	Parvularculaceae	Marinicaulis	NA
ASV2248	Bacteria	Proteobacteria	Gammaproteobacteria	Pseudomonadales	NA	NA	NA
ASV2249	Bacteria	Bacteroidota	Bacteroidia	Flavobacteriales	Schleiferiaceae	Schleiferia	NA
ASV225	Bacteria	Proteobacteria	Gammaproteobacteria	Enterobacterales	Pseudoalteromonadaceae	Pseudoalteromonas	shioyasakiensis
ASV2250	Bacteria	Bacteroidota	Bacteroidia	Chitinophagales	Chitinophagaceae	Edaphobaculum	NA
ASV2251	Bacteria	Proteobacteria	Gammaproteobacteria	Pseudomonadales	Saccharospirillaceae	NA	NA
ASV2252	Bacteria	Proteobacteria	Gammaproteobacteria	Pseudomonadales	Nitrincolaceae	Neptuniibacter	NA
ASV2253	Bacteria	Bacteroidota	Bacteroidia	Flavobacteriales	Flavobacteriaceae	Flavirhabdus	NA
ASV2254	Bacteria	Bacteroidota	Bacteroidia	Flavobacteriales	Flavobacteriaceae	Gilvibacter	NA
ASV2255	Bacteria	Firmicutes	Bacilli	Bacillales	Bacillaceae	Bacillus	NA
ASV2256	Bacteria	Proteobacteria	Gammaproteobacteria	Pseudomonadales	Nitrincolaceae	Marinobacterium	NA
ASV2257	Bacteria	Campylobacterota	Campylobacteria	Campylobacterales	Arcobacteraceae	NA	NA
ASV2258	Bacteria	Proteobacteria	Alphaproteobacteria	Rhizobiales	Rhizobiaceae	NA	NA
ASV2259	Bacteria	Proteobacteria	Gammaproteobacteria	Steroidobacterales	Woeseiaceae	Woeseia	NA
ASV226	Bacteria	Dependentiae	Babeliae	Babeliales	Vermiphilaceae	NA	NA
ASV2260	Bacteria	Bacteroidota	Bacteroidia	Chitinophagales	NA	NA	NA
ASV2261	Bacteria	Planctomycetota	Planctomycetes	Isosphaerales	Isosphaeraceae	Tundrisphaera	NA
ASV2262	Bacteria	Planctomycetota	Planctomycetes	Pirellulales	Pirellulaceae	Pir4 lineage	NA
ASV2263	Bacteria	Proteobacteria	Gammaproteobacteria	Pseudomonadales	Marinobacteraceae	Marinobacter	NA
ASV2264	Bacteria	Proteobacteria	Gammaproteobacteria	Thiotrichales	Thiotrichaceae	Leucothrix	NA
ASV2265	Bacteria	Desulfobacterota	Desulfuromonadia	Bradymonadales	NA	NA	NA
ASV2266	Bacteria	Bacteroidota	Bacteroidia	Flavobacteriales	Flavobacteriaceae	NA	NA
ASV2267	Bacteria	Bacteroidota	Bacteroidia	Flavobacteriales	Crocinitomicaceae	Fluviicola	NA
ASV2268	Bacteria	Planctomycetota	Planctomycetes	Pirellulales	Pirellulaceae	Rhodopirellula	NA
ASV2269	Bacteria	Proteobacteria	Alphaproteobacteria	Rhodobacterales	Rhodobacteraceae	Limimaricola	NA
ASV227	Bacteria	Proteobacteria	Gammaproteobacteria	Enterobacterales	Vibrionaceae	Vibrio	NA
ASV2270	Bacteria	Proteobacteria	Alphaproteobacteria	Paracaedibacterales	Paracaedibacteraceae	Candidatus Paracaedibacter	symbiosus
ASV2271	Bacteria	Proteobacteria	Alphaproteobacteria	SAR11 clade	Clade II	NA	NA
ASV2272	Bacteria	Proteobacteria	Alphaproteobacteria	NA	NA	NA	NA
ASV2273	Bacteria	Planctomycetota	Planctomycetes	Pirellulales	Pirellulaceae	Blastopirellula	NA
ASV2274	Bacteria	Acidobacteriota	Thermoanaerobaculia	Thermoanaerobaculales	Thermoanaerobaculaceae	Subgroup 10	NA
ASV2275	Bacteria	Planctomycetota	Planctomycetes	Pirellulales	Pirellulaceae	Rhodopirellula	NA
ASV2276	Bacteria	Patescibacteria	Gracilibacteria	Candidatus Peregrinibacteria	NA	NA	NA
ASV2277	Bacteria	Bacteroidota	Bacteroidia	Flavobacteriales	Cryomorphaceae	NA	NA
ASV2278	Bacteria	Proteobacteria	Gammaproteobacteria	Pseudomonadales	Pseudomonadaceae	Pseudomonas	parafulva
ASV2279	Bacteria	Myxococcota	Polyangia	Nannocystales	Nannocystaceae	Nannocystis	NA
ASV228	Bacteria	Proteobacteria	Gammaproteobacteria	Pseudomonadales	Marinomonadaceae	Marinomonas	communis
ASV2280	Bacteria	Proteobacteria	Alphaproteobacteria	Rhodospirillales	AEGEAN-169 marine group	NA	NA
ASV2281	Bacteria	Patescibacteria	Saccharimonadia	Saccharimonadales	Saccharimonadaceae	TM7a	NA
ASV2282	Bacteria	Proteobacteria	Alphaproteobacteria	Rhodobacterales	Rhodobacteraceae	Nautella	NA
ASV2283	Bacteria	Calditrichota	Calditrichia	Calditrichales	Calditrichaceae	Calorithrix	NA
ASV2284	Bacteria	Proteobacteria	Alphaproteobacteria	Rhizobiales	Rhizobiaceae	Ahrensia	NA
ASV2285	Bacteria	Planctomycetota	Planctomycetes	Pirellulales	Pirellulaceae	NA	NA
ASV2286	Bacteria	Proteobacteria	Gammaproteobacteria	Ectothiorhodospirales	Ectothiorhodospiraceae	NA	NA
ASV2287	Bacteria	Planctomycetota	Phycisphaerae	Phycisphaerales	Phycisphaeraceae	SM1A02	NA
ASV2288	Bacteria	Patescibacteria	Gracilibacteria	NA	NA	NA	NA
ASV2289	Bacteria	Proteobacteria	Alphaproteobacteria	Caulobacterales	Caulobacteraceae	Brevundimonas	NA
ASV229	Bacteria	Proteobacteria	Gammaproteobacteria	Salinisphaerales	Salinisphaeraceae	Salinisphaera	halophila
ASV2290	Bacteria	Planctomycetota	Planctomycetes	Pirellulales	Pirellulaceae	Rhodopirellula	NA
ASV2291	Bacteria	Firmicutes	Bacilli	Staphylococcales	Staphylococcaceae	Staphylococcus	warneri
ASV2292	Bacteria	Proteobacteria	Alphaproteobacteria	Rickettsiales	S25-593	NA	NA
ASV2293	Bacteria	Verrucomicrobiota	Verrucomicrobiae	Verrucomicrobiales	Verrucomicrobiaceae	Prosthecobacter	NA
ASV2294	Bacteria	Proteobacteria	Alphaproteobacteria	Rhodobacterales	Rhodobacteraceae	NA	NA
ASV2295	Bacteria	Proteobacteria	Gammaproteobacteria	Burkholderiales	Comamonadaceae	Rhizobacter	NA
ASV2296	Bacteria	Verrucomicrobiota	Verrucomicrobiae	Opitutales	Puniceicoccaceae	MB11C04 marine group	NA
ASV2297	Bacteria	Cyanobacteria	Cyanobacteriia	Chloroplast	NA	NA	NA
ASV2298	Bacteria	Verrucomicrobiota	Verrucomicrobiae	Chthoniobacterales	Chthoniobacteraceae	LD29	NA
ASV2299	Bacteria	Proteobacteria	Gammaproteobacteria	Enterobacterales	Kangiellaceae	Aliikangiella	NA
ASV23	Bacteria	Proteobacteria	Gammaproteobacteria	Enterobacterales	Pseudoalteromonadaceae	Pseudoalteromonas	NA
ASV230	Bacteria	Proteobacteria	Alphaproteobacteria	Caulobacterales	Caulobacteraceae	Brevundimonas	NA
ASV2300	Bacteria	Proteobacteria	Alphaproteobacteria	Rhizobiales	Methyloligellaceae	Methyloceanibacter	NA
ASV2301	Bacteria	Bacteroidota	Bacteroidia	Bacteroidales	Bacteroidaceae	Bacteroides	NA
ASV2302	Bacteria	Proteobacteria	Gammaproteobacteria	Enterobacterales	Enterobacteriaceae	Escherichia-Shigella	NA
ASV2303	Bacteria	Proteobacteria	Gammaproteobacteria	Pseudomonadales	KI89A clade	NA	NA
ASV2304	Bacteria	Bacteroidota	Bacteroidia	Chitinophagales	Saprospiraceae	Lewinella	agarilytica
ASV2305	Bacteria	Proteobacteria	Alphaproteobacteria	Rhodobacterales	Rhodobacteraceae	Pseudophaeobacter	NA
ASV2306	Bacteria	Bdellovibrionota	Bdellovibrionia	Bacteriovoracales	Bacteriovoracaceae	Halobacteriovorax	NA
ASV2307	Bacteria	Proteobacteria	Alphaproteobacteria	Rickettsiales	Rickettsiaceae	NA	NA
ASV2308	Bacteria	Proteobacteria	Alphaproteobacteria	Rhizobiales	Rhizobiaceae	Cohaesibacter	NA
ASV2309	Bacteria	Proteobacteria	Alphaproteobacteria	Rhodobacterales	Rhodobacteraceae	Sulfitobacter	NA
ASV231	Bacteria	Proteobacteria	Gammaproteobacteria	Enterobacterales	Vibrionaceae	Vibrio	alginolyticus
ASV2310	Bacteria	Proteobacteria	Gammaproteobacteria	NA	NA	NA	NA
ASV2311	Bacteria	Bacteroidota	Kapabacteria	Kapabacteriales	NA	NA	NA
ASV2312	Bacteria	Bacteroidota	Bacteroidia	Cytophagales	Flammeovirgaceae	NA	NA
ASV2313	Bacteria	Bacteroidota	Bacteroidia	Flavobacteriales	Flavobacteriaceae	Tenacibaculum	mesophilum
ASV2314	Bacteria	Bacteroidota	Bacteroidia	Flavobacteriales	Flavobacteriaceae	Mesoflavibacter	NA
ASV2315	Bacteria	Actinobacteriota	Acidimicrobiia	Microtrichales	Microtrichaceae	Sva0996 marine group	NA
ASV2316	Bacteria	Proteobacteria	Alphaproteobacteria	Rhodobacterales	Rhodobacteraceae	NA	NA
ASV2317	Bacteria	Proteobacteria	Gammaproteobacteria	Enterobacterales	Colwelliaceae	Colwellia	NA
ASV2318	Bacteria	Proteobacteria	Gammaproteobacteria	Enterobacterales	Yersiniaceae	Serratia	liquefaciens
ASV2319	Bacteria	Firmicutes	Negativicutes	Veillonellales-Selenomonadales	Veillonellaceae	Dialister	NA
ASV232	Bacteria	Proteobacteria	Alphaproteobacteria	Rickettsiales	Rickettsiaceae	Rickettsia	NA
ASV2320	Bacteria	Proteobacteria	Gammaproteobacteria	Enterobacterales	Vibrionaceae	Vibrio	cortegadensis
ASV2321	Bacteria	Verrucomicrobiota	Verrucomicrobiae	Chthoniobacterales	Chthoniobacteraceae	LD29	NA
ASV2322	Bacteria	Verrucomicrobiota	Chlamydiae	Chlamydiales	NA	NA	NA
ASV2323	Bacteria	Cyanobacteria	Cyanobacteriia	Chloroplast	NA	NA	NA
ASV2324	Bacteria	Patescibacteria	Saccharimonadia	Saccharimonadales	NA	NA	NA
ASV2325	Bacteria	Proteobacteria	Alphaproteobacteria	Rhizobiales	Rhizobiaceae	Allorhizobium-Neorhizobium-Pararhizobium-Rhizobium	NA
ASV2326	Bacteria	Planctomycetota	Planctomycetes	Planctomycetales	NA	NA	NA
ASV2327	Bacteria	Proteobacteria	Gammaproteobacteria	Pseudomonadales	Halieaceae	Halioglobus	NA
ASV2328	Bacteria	Proteobacteria	Gammaproteobacteria	UBA10353 marine group	NA	NA	NA
ASV2329	Bacteria	Actinobacteriota	Actinobacteria	Micrococcales	Microbacteriaceae	MWH-Ta3	NA
ASV233	Bacteria	Proteobacteria	Alphaproteobacteria	NA	NA	NA	NA
ASV2330	Bacteria	Proteobacteria	Alphaproteobacteria	Puniceispirillales	Puniceispirillales Incertae Sedis	Constrictibacter	NA
ASV2331	Bacteria	Proteobacteria	Alphaproteobacteria	Rhizobiales	Xanthobacteraceae	Bradyrhizobium	elkanii
ASV2332	Bacteria	Proteobacteria	Alphaproteobacteria	Kordiimonadales	Kordiimonadaceae	Kordiimonas	NA
ASV2333	Bacteria	Proteobacteria	Gammaproteobacteria	NA	NA	NA	NA
ASV2334	Bacteria	Proteobacteria	Alphaproteobacteria	Rickettsiales	SM2D12	NA	NA
ASV2335	Bacteria	Myxococcota	Polyangia	Polyangiales	Sandaracinaceae	NA	NA
ASV2336	Bacteria	Proteobacteria	Gammaproteobacteria	Arenicellales	Arenicellaceae	Perspicuibacter	NA
ASV2337	Bacteria	Bacteroidota	Bacteroidia	Flavobacteriales	Flavobacteriaceae	Flavirhabdus	NA
ASV2338	Bacteria	Proteobacteria	Gammaproteobacteria	Enterobacterales	Vibrionaceae	Vibrio	NA
ASV2339	Bacteria	Proteobacteria	Gammaproteobacteria	Pseudomonadales	Moraxellaceae	Acinetobacter	NA
ASV234	Bacteria	Proteobacteria	Alphaproteobacteria	Rhodobacterales	Rhodobacteraceae	Pseudorhodobacter	NA
ASV2340	Bacteria	Proteobacteria	Gammaproteobacteria	Salinisphaerales	Salinisphaeraceae	Salinisphaera	NA
ASV2341	Bacteria	Proteobacteria	Gammaproteobacteria	Pseudomonadales	Moraxellaceae	Acinetobacter	ursingii
ASV2342	Bacteria	Proteobacteria	Gammaproteobacteria	Enterobacterales	Vibrionaceae	Vibrio	ichthyoenteri
ASV2343	Bacteria	Planctomycetota	Planctomycetes	Pirellulales	Pirellulaceae	Blastopirellula	NA
ASV2344	Bacteria	Proteobacteria	Alphaproteobacteria	Rhodobacterales	Rhodobacteraceae	Litoreibacter	NA
ASV2345	Bacteria	Actinobacteriota	Acidimicrobiia	Microtrichales	Microtrichaceae	Sva0996 marine group	NA
ASV2346	Bacteria	Myxococcota	Polyangia	Nannocystales	Nannocystaceae	NA	NA
ASV2347	Bacteria	Planctomycetota	Planctomycetes	Pirellulales	Pirellulaceae	Blastopirellula	NA
ASV2348	Bacteria	Planctomycetota	Planctomycetes	Pirellulales	Pirellulaceae	Blastopirellula	NA
ASV2349	Bacteria	Proteobacteria	Gammaproteobacteria	Pseudomonadales	Cellvibrionaceae	Aestuariicella	NA
ASV235	Bacteria	Proteobacteria	Gammaproteobacteria	Enterobacterales	Vibrionaceae	Vibrio	fortis
ASV2350	Bacteria	Proteobacteria	Alphaproteobacteria	Rhodobacterales	Rhodobacteraceae	Sulfitobacter	NA
ASV2351	Bacteria	Proteobacteria	Gammaproteobacteria	Pseudomonadales	Spongiibacteraceae	NA	NA
ASV2352	Bacteria	Proteobacteria	Alphaproteobacteria	Sphingomonadales	Sphingomonadaceae	Sphingobium	lactosutens
ASV2353	Bacteria	Proteobacteria	Gammaproteobacteria	Pseudomonadales	Halieaceae	OM60(NOR5) clade	NA
ASV2354	Bacteria	Proteobacteria	Gammaproteobacteria	Pseudomonadales	Pseudohongiellaceae	Pseudohongiella	NA
ASV2355	Bacteria	Planctomycetota	Phycisphaerae	Phycisphaerales	Phycisphaeraceae	SM1A02	NA
ASV2356	Bacteria	Actinobacteriota	Actinobacteria	Micrococcales	Microbacteriaceae	Agromyces	NA
ASV2357	Bacteria	Planctomycetota	Phycisphaerae	Phycisphaerales	Phycisphaeraceae	SM1A02	NA
ASV2358	Bacteria	Bacteroidota	Bacteroidia	Flavobacteriales	Flavobacteriaceae	Tenacibaculum	NA
ASV2359	Bacteria	Proteobacteria	Alphaproteobacteria	Rhodobacterales	Rhodobacteraceae	Lentibacter	NA
ASV236	Bacteria	Proteobacteria	Gammaproteobacteria	Pseudomonadales	Nitrincolaceae	Profundimonas	NA
ASV2360	Bacteria	Proteobacteria	Alphaproteobacteria	Rhodobacterales	Rhodobacteraceae	NA	NA
ASV2361	Bacteria	Proteobacteria	Alphaproteobacteria	SAR11 clade	Clade III	NA	NA
ASV2362	Bacteria	Proteobacteria	Gammaproteobacteria	Pseudomonadales	Oleiphilaceae	Oleiphilus	NA
ASV2363	Bacteria	Chloroflexi	Chloroflexia	Thermomicrobiales	JG30-KF-CM45	NA	NA
ASV2364	Bacteria	Bdellovibrionota	Bdellovibrionia	Bdellovibrionales	Bdellovibrionaceae	OM27 clade	NA
ASV2365	Bacteria	Proteobacteria	Gammaproteobacteria	Gammaproteobacteria Incertae Sedis	Unknown Family	Marinicella	NA
ASV2366	Bacteria	Proteobacteria	Gammaproteobacteria	Pseudomonadales	Halieaceae	Halioglobus	NA
ASV2367	Bacteria	NB1-j	NA	NA	NA	NA	NA
ASV2368	Bacteria	Proteobacteria	Gammaproteobacteria	Pseudomonadales	Halomonadaceae	Halomonas	NA
ASV2369	Bacteria	Proteobacteria	Alphaproteobacteria	Rhizobiales	Rhizobiaceae	Aureimonas	NA
ASV237	Bacteria	Proteobacteria	Alphaproteobacteria	Rhodobacterales	Rhodobacteraceae	Sulfitobacter	NA
ASV2370	Bacteria	Proteobacteria	Alphaproteobacteria	Rhizobiales	Rhizobiaceae	NA	NA
ASV2371	Bacteria	Planctomycetota	OM190	NA	NA	NA	NA
ASV2372	Bacteria	Proteobacteria	Gammaproteobacteria	Francisellales	Francisellaceae	Francisella	NA
ASV2373	Bacteria	Proteobacteria	Alphaproteobacteria	SAR11 clade	Clade I	Clade Ia	NA
ASV2374	Bacteria	Proteobacteria	Gammaproteobacteria	UBA10353 marine group	NA	NA	NA
ASV2375	Bacteria	Proteobacteria	Alphaproteobacteria	NA	NA	NA	NA
ASV2376	Bacteria	Proteobacteria	Gammaproteobacteria	Diplorickettsiales	Diplorickettsiaceae	NA	NA
ASV2377	Bacteria	Planctomycetota	Phycisphaerae	Phycisphaerales	Phycisphaeraceae	SM1A02	NA
ASV2378	Bacteria	Patescibacteria	Gracilibacteria	Candidatus Peribacteria	NA	NA	NA
ASV2379	Bacteria	Bacteroidota	Bacteroidia	Flavobacteriales	Cryomorphaceae	NS10 marine group	NA
ASV238	Bacteria	Firmicutes	Bacilli	Bacillales	Planococcaceae	Planococcus	NA
ASV2380	Bacteria	Proteobacteria	Gammaproteobacteria	Xanthomonadales	Xanthomonadaceae	Arenimonas	donghaensis
ASV2381	Bacteria	Verrucomicrobiota	Chlamydiae	Chlamydiales	Criblamydiaceae	NA	NA
ASV2382	Bacteria	Proteobacteria	Alphaproteobacteria	Kiloniellales	Fodinicurvataceae	NA	NA
ASV2383	Bacteria	Bacteroidota	Bacteroidia	Cytophagales	Spirosomaceae	Spirosoma	NA
ASV2384	Bacteria	Planctomycetota	Planctomycetes	Pirellulales	Pirellulaceae	NA	NA
ASV2385	Bacteria	Chloroflexi	Anaerolineae	Caldilineales	Caldilineaceae	NA	NA
ASV2386	Bacteria	Proteobacteria	Alphaproteobacteria	Rhodobacterales	Rhodobacteraceae	Roseobacter clade CHAB-I-5 lineage	NA
ASV2387	Bacteria	Myxococcota	Polyangia	Polyangiales	BIrii41	NA	NA
ASV2388	Bacteria	Bacteroidota	Bacteroidia	Flavobacteriales	Flavobacteriaceae	Aurantivirga	NA
ASV2389	Bacteria	Firmicutes	Bacilli	Thermoactinomycetales	Thermoactinomycetaceae	NA	NA
ASV239	Bacteria	Proteobacteria	Gammaproteobacteria	Pseudomonadales	Nitrincolaceae	NA	NA
ASV2390	Bacteria	Proteobacteria	Alphaproteobacteria	NA	NA	NA	NA
ASV2391	Bacteria	Cyanobacteria	Cyanobacteriia	Chloroplast	NA	NA	NA
ASV2392	Bacteria	Proteobacteria	Alphaproteobacteria	Micavibrionales	Micavibrionaceae	NA	NA
ASV2393	Bacteria	Planctomycetota	Planctomycetes	Planctomycetales	NA	NA	NA
ASV2394	Bacteria	Cyanobacteria	Vampirivibrionia	Vampirovibrionales	NA	NA	NA
ASV2395	Bacteria	Cyanobacteria	Cyanobacteriia	Chloroplast	NA	NA	NA
ASV2396	Bacteria	Patescibacteria	ABY1	NA	NA	NA	NA
ASV2397	Bacteria	Planctomycetota	Planctomycetes	Planctomycetales	Gimesiaceae	NA	NA
ASV2398	Bacteria	Planctomycetota	Planctomycetes	Pirellulales	Pirellulaceae	Rhodopirellula	NA
ASV2399	Bacteria	Proteobacteria	Alphaproteobacteria	NA	NA	NA	NA
ASV24	Bacteria	Proteobacteria	Gammaproteobacteria	Enterobacterales	Vibrionaceae	Vibrio	fortis
ASV240	Bacteria	Proteobacteria	Alphaproteobacteria	Sphingomonadales	Sphingomonadaceae	Sphingobium	xenophagum
ASV2400	Bacteria	Proteobacteria	Alphaproteobacteria	Holosporales	Holosporaceae	NA	NA
ASV2401	Bacteria	Planctomycetota	Phycisphaerae	Phycisphaerales	Phycisphaeraceae	SM1A02	NA
ASV2402	Bacteria	Planctomycetota	Planctomycetes	Planctomycetales	Rubinisphaeraceae	Fuerstia	NA
ASV2403	Bacteria	Proteobacteria	Gammaproteobacteria	Pseudomonadales	SAR86 clade	NA	NA
ASV2404	Bacteria	Proteobacteria	Alphaproteobacteria	Parvibaculales	OCS116 clade	NA	NA
ASV2405	Bacteria	Verrucomicrobiota	Verrucomicrobiae	Verrucomicrobiales	Rubritaleaceae	Roseibacillus	NA
ASV2406	Bacteria	Bacteroidota	Bacteroidia	Chitinophagales	Saprospiraceae	NA	NA
ASV2407	Bacteria	Proteobacteria	Gammaproteobacteria	Pseudomonadales	Porticoccaceae	Porticoccus	NA
ASV2408	Bacteria	NB1-j	NA	NA	NA	NA	NA
ASV2409	Bacteria	Bdellovibrionota	Bdellovibrionia	Bdellovibrionales	Bdellovibrionaceae	OM27 clade	NA
ASV241	Bacteria	Proteobacteria	Alphaproteobacteria	Rhodobacterales	Rhodobacteraceae	Marivita	NA
ASV2410	Bacteria	Verrucomicrobiota	Chlamydiae	Chlamydiales	Chlamydiaceae	NA	NA
ASV2411	Bacteria	Planctomycetota	Planctomycetes	Pirellulales	Pirellulaceae	Rhodopirellula	NA
ASV2412	Bacteria	Proteobacteria	Alphaproteobacteria	Puniceispirillales	NA	NA	NA
ASV2413	Bacteria	Proteobacteria	Alphaproteobacteria	Rhodobacterales	Rhodobacteraceae	Marinibacterium	NA
ASV2414	Bacteria	Bacteroidota	Bacteroidia	NA	NA	NA	NA
ASV2415	Bacteria	Verrucomicrobiota	Omnitrophia	Omnitrophales	NA	NA	NA
ASV2416	Bacteria	Verrucomicrobiota	Chlamydiae	Chlamydiales	Chlamydiaceae	NA	NA
ASV2417	Bacteria	Bacteroidota	Bacteroidia	Flavobacteriales	Flavobacteriaceae	NA	NA
ASV2418	Bacteria	Proteobacteria	Alphaproteobacteria	Rickettsiales	SM2D12	NA	NA
ASV2419	Bacteria	Acidobacteriota	Vicinamibacteria	Vicinamibacterales	NA	NA	NA
ASV242	Bacteria	Proteobacteria	Gammaproteobacteria	Enterobacterales	Pseudoalteromonadaceae	Psychrosphaera	aestuarii
ASV2420	Bacteria	Proteobacteria	Gammaproteobacteria	Pseudomonadales	SAR86 clade	NA	NA
ASV2421	Bacteria	Verrucomicrobiota	Chlamydiae	Chlamydiales	Chlamydiaceae	NA	NA
ASV2422	Bacteria	Verrucomicrobiota	Verrucomicrobiae	Verrucomicrobiales	Rubritaleaceae	Roseibacillus	NA
ASV2423	Bacteria	Patescibacteria	Gracilibacteria	NA	NA	NA	NA
ASV2424	Bacteria	Bdellovibrionota	Bdellovibrionia	Bdellovibrionales	Bdellovibrionaceae	OM27 clade	NA
ASV2425	Bacteria	Marinimicrobia (SAR406 clade)	NA	NA	NA	NA	NA
ASV2426	Bacteria	Verrucomicrobiota	Verrucomicrobiae	Verrucomicrobiales	DEV007	NA	NA
ASV2427	Bacteria	Planctomycetota	Planctomycetes	Pirellulales	Pirellulaceae	Rhodopirellula	NA
ASV2428	Bacteria	Spirochaetota	Spirochaetia	Spirochaetales	Spirochaetaceae	NA	NA
ASV2429	Bacteria	Proteobacteria	Alphaproteobacteria	Rhodobacterales	Rhodobacteraceae	Sulfitobacter	NA
ASV243	Bacteria	Proteobacteria	Gammaproteobacteria	Milano-WF1B-44	NA	NA	NA
ASV2430	Bacteria	Bacteroidota	Bacteroidia	Bacteroidales	Rikenellaceae	Rikenellaceae RC9 gut group	NA
ASV2431	Bacteria	Patescibacteria	Saccharimonadia	Saccharimonadales	NA	NA	NA
ASV2432	Bacteria	Proteobacteria	Gammaproteobacteria	Burkholderiales	Sutterellaceae	Parasutterella	secunda
ASV2433	Bacteria	Proteobacteria	Alphaproteobacteria	Parvibaculales	Parvibaculaceae	Mf105b01	NA
ASV2434	Bacteria	Proteobacteria	Gammaproteobacteria	Enterobacterales	Pseudoalteromonadaceae	Pseudoalteromonas	arctica
ASV2435	Bacteria	Proteobacteria	Alphaproteobacteria	Rhodobacterales	Rhodobacteraceae	Ruegeria	NA
ASV2436	Bacteria	Bacteroidota	Bacteroidia	Cytophagales	Bernardetiaceae	Garritya	polymorpha
ASV2437	Bacteria	Proteobacteria	Gammaproteobacteria	Pseudomonadales	Thioglobaceae	SUP05 cluster	NA
ASV2438	Bacteria	Verrucomicrobiota	Verrucomicrobiae	Chthoniobacterales	Chthoniobacteraceae	LD29	NA
ASV2439	Bacteria	Campylobacterota	Campylobacteria	Campylobacterales	Campylobacteraceae	Campylobacter	ureolyticus
ASV244	Bacteria	Proteobacteria	Alphaproteobacteria	Kiloniellales	Kiloniellaceae	Kiloniella	NA
ASV2440	Bacteria	Proteobacteria	Alphaproteobacteria	Rhodobacterales	Rhodobacteraceae	Sedimentitalea	NA
ASV2441	Bacteria	Proteobacteria	Gammaproteobacteria	Gammaproteobacteria Incertae Sedis	Unknown Family	NA	NA
ASV2442	Bacteria	Proteobacteria	Gammaproteobacteria	Salinisphaerales	Salinisphaeraceae	Salinisphaera	NA
ASV2443	Bacteria	Proteobacteria	Gammaproteobacteria	NA	NA	NA	NA
ASV2444	Bacteria	Firmicutes	Clostridia	Clostridiales	Clostridiaceae	Clostridium sensu stricto 1	gasigenes
ASV2445	Bacteria	Spirochaetota	Leptospirae	Leptospirales	Leptospiraceae	NA	NA
ASV2446	Bacteria	Proteobacteria	Alphaproteobacteria	Kiloniellales	Fodinicurvataceae	NA	NA
ASV2447	Bacteria	Proteobacteria	Alphaproteobacteria	Kordiimonadales	NA	NA	NA
ASV2448	Bacteria	Planctomycetota	028H05-P-BN-P5	NA	NA	NA	NA
ASV2449	Bacteria	Planctomycetota	028H05-P-BN-P5	NA	NA	NA	NA
ASV245	Bacteria	Spirochaetota	Spirochaetia	Spirochaetales	Spirochaetaceae	Spirochaeta 2	NA
ASV2450	Bacteria	Proteobacteria	Gammaproteobacteria	Enterobacterales	Kangiellaceae	Aliikangiella	marina
ASV2451	Bacteria	Bacteroidota	Bacteroidia	Flavobacteriales	Flavobacteriaceae	Tenacibaculum	NA
ASV2452	Bacteria	Proteobacteria	Gammaproteobacteria	Pseudomonadales	Alcanivoracaceae	Ketobacter	NA
ASV2453	Bacteria	Bacteroidota	Bacteroidia	Chitinophagales	Saprospiraceae	NA	NA
ASV2454	Bacteria	Bacteroidota	Bacteroidia	Chitinophagales	NA	NA	NA
ASV2455	Bacteria	Proteobacteria	Alphaproteobacteria	Thalassobaculales	Oceanibaculaceae	Oceanibaculum	NA
ASV2456	Bacteria	Proteobacteria	Alphaproteobacteria	Rickettsiales	Rickettsiaceae	Candidatus Megaira	NA
ASV2457	Bacteria	NA	NA	NA	NA	NA	NA
ASV2458	Bacteria	Planctomycetota	Phycisphaerae	Phycisphaerales	Phycisphaeraceae	Urania-1B-19 marine sediment group	NA
ASV2459	Bacteria	Proteobacteria	Gammaproteobacteria	Pseudomonadales	Thioglobaceae	SUP05 cluster	NA
ASV246	Bacteria	Proteobacteria	Alphaproteobacteria	Rhodobacterales	Rhodobacteraceae	Tropicibacter	NA
ASV2460	Bacteria	Proteobacteria	Gammaproteobacteria	Pseudomonadales	Pseudomonadaceae	Pseudomonas	tolaasii
ASV2461	Bacteria	Actinobacteriota	Actinobacteria	Micrococcales	Micrococcaceae	Kocuria	rhizophila
ASV2462	Bacteria	Bacteroidota	Bacteroidia	Flavobacteriales	Cryomorphaceae	Vicingus	NA
ASV2463	Bacteria	Proteobacteria	Alphaproteobacteria	Kiloniellales	Kiloniellaceae	NA	NA
ASV2464	Bacteria	Acidobacteriota	Vicinamibacteria	Vicinamibacterales	Vicinamibacteraceae	NA	NA
ASV2465	Bacteria	Proteobacteria	Alphaproteobacteria	NA	NA	NA	NA
ASV2466	Bacteria	Proteobacteria	Gammaproteobacteria	Legionellales	Legionellaceae	Legionella	NA
ASV2467	Bacteria	Proteobacteria	Alphaproteobacteria	Sphingomonadales	Sphingomonadaceae	NA	NA
ASV2468	Bacteria	Proteobacteria	Gammaproteobacteria	Pseudomonadales	Halieaceae	Parahaliea	NA
ASV2469	Bacteria	Planctomycetota	OM190	NA	NA	NA	NA
ASV247	Bacteria	Proteobacteria	Alphaproteobacteria	Rhizobiales	Devosiaceae	NA	NA
ASV2470	Bacteria	Cyanobacteria	Cyanobacteriia	Synechococcales	Cyanobiaceae	Cyanobium PCC-6307	NA
ASV2471	Bacteria	Chloroflexi	Anaerolineae	Caldilineales	Caldilineaceae	NA	NA
ASV2472	Bacteria	Proteobacteria	Alphaproteobacteria	Rhodobacterales	Rhodobacteraceae	Lentibacter	NA
ASV2473	Bacteria	Bacteroidota	Bacteroidia	Flavobacteriales	Crocinitomicaceae	NA	NA
ASV2474	Bacteria	Proteobacteria	Gammaproteobacteria	Pseudomonadales	Alcanivoracaceae	Ketobacter	NA
ASV2475	Bacteria	Proteobacteria	Gammaproteobacteria	Enterobacterales	Kangiellaceae	Aliikangiella	marina
ASV2476	Bacteria	Planctomycetota	OM190	NA	NA	NA	NA
ASV2477	Bacteria	Myxococcota	Polyangia	Nannocystales	Nannocystaceae	NA	NA
ASV2478	Bacteria	Proteobacteria	Gammaproteobacteria	Pseudomonadales	SAR86 clade	NA	NA
ASV2479	Bacteria	Verrucomicrobiota	Chlamydiae	Chlamydiales	Simkaniaceae	NA	NA
ASV248	Bacteria	Proteobacteria	Gammaproteobacteria	Pseudomonadales	Oleiphilaceae	Oleiphilus	NA
ASV2480	Bacteria	SAR324 clade(Marine group B)	NA	NA	NA	NA	NA
ASV2481	Bacteria	NB1-j	NA	NA	NA	NA	NA
ASV2482	Bacteria	Firmicutes	Bacilli	Mycoplasmatales	Mycoplasmataceae	NA	NA
ASV2483	Bacteria	Actinobacteriota	Actinobacteria	Micrococcales	Micrococcaceae	Micrococcus	luteus
ASV2484	Bacteria	Proteobacteria	Alphaproteobacteria	Micavibrionales	Micavibrionaceae	NA	NA
ASV2485	Bacteria	Campylobacterota	Campylobacteria	Campylobacterales	Arcobacteraceae	NA	NA
ASV2486	Bacteria	Elusimicrobiota	Lineage IIc	NA	NA	NA	NA
ASV2487	Bacteria	NA	NA	NA	NA	NA	NA
ASV2488	Bacteria	Chloroflexi	Chloroflexia	Kallotenuales	AKIW781	NA	NA
ASV2489	Bacteria	Bdellovibrionota	Bdellovibrionia	Bdellovibrionales	Bdellovibrionaceae	Bdellovibrio	NA
ASV249	Bacteria	Planctomycetota	Phycisphaerae	Phycisphaerales	Phycisphaeraceae	SM1A02	NA
ASV2490	Bacteria	Bacteroidota	Bacteroidia	Chitinophagales	Saprospiraceae	Aureispira	NA
ASV2491	Bacteria	Verrucomicrobiota	Verrucomicrobiae	Pedosphaerales	Pedosphaeraceae	NA	NA
ASV2492	Bacteria	Actinobacteriota	Actinobacteria	Micrococcales	Microbacteriaceae	Agromyces	neolithicus
ASV2493	Bacteria	Proteobacteria	Alphaproteobacteria	Rhodobacterales	Rhodobacteraceae	NA	NA
ASV2494	Bacteria	Proteobacteria	Gammaproteobacteria	Enterobacterales	Colwelliaceae	Colwellia	NA
ASV2495	Bacteria	Bacteroidota	Bacteroidia	Flavobacteriales	Flavobacteriaceae	Aurantivirga	NA
ASV2496	Archaea	Nanohaloarchaeota	Nanosalinia	Nanosalinales	Nanosalinaceae	Candidatus Haloredivivus	NA
ASV2497	Bacteria	NA	NA	NA	NA	NA	NA
ASV2498	Bacteria	Bacteroidota	Bacteroidia	Flavobacteriales	Flavobacteriaceae	Flavobacterium	NA
ASV2499	Bacteria	Proteobacteria	Gammaproteobacteria	Pseudomonadales	Halomonadaceae	Salinicola	NA
ASV25	Bacteria	Spirochaetota	Spirochaetia	Spirochaetales	Spirochaetaceae	Spirochaeta 2	NA
ASV250	Bacteria	Proteobacteria	Gammaproteobacteria	Enterobacterales	Pseudoalteromonadaceae	Algicola	NA
ASV2500	Bacteria	Proteobacteria	Gammaproteobacteria	Pseudomonadales	Spongiibacteraceae	Oceanicoccus	sagamiensis
ASV2501	Bacteria	Proteobacteria	Gammaproteobacteria	Gammaproteobacteria Incertae Sedis	Unknown Family	Marinicella	NA
ASV2502	Bacteria	Bdellovibrionota	Bdellovibrionia	Bdellovibrionales	Bdellovibrionaceae	Bdellovibrio	NA
ASV2503	Bacteria	Proteobacteria	Alphaproteobacteria	Sphingomonadales	Sphingomonadaceae	Sphingorhabdus	NA
ASV2504	Bacteria	Proteobacteria	Alphaproteobacteria	SAR11 clade	Clade I	Clade Ia	NA
ASV2505	Bacteria	Proteobacteria	Alphaproteobacteria	Kordiimonadales	Kordiimonadaceae	Kordiimonas	NA
ASV2506	Bacteria	Proteobacteria	Alphaproteobacteria	Rhodobacterales	Rhodobacteraceae	NA	NA
ASV2507	Bacteria	Proteobacteria	Gammaproteobacteria	NA	NA	NA	NA
ASV2508	Bacteria	Proteobacteria	Alphaproteobacteria	Rhodobacterales	Rhodobacteraceae	Roseovarius	NA
ASV2509	Bacteria	Proteobacteria	Alphaproteobacteria	Rhodobacterales	Rhodobacteraceae	NA	NA
ASV251	Bacteria	Bacteroidota	Bacteroidia	Flavobacteriales	Flavobacteriaceae	NA	NA
ASV2510	Bacteria	Planctomycetota	Phycisphaerae	Phycisphaerales	Phycisphaeraceae	NA	NA
ASV2511	Bacteria	Proteobacteria	Alphaproteobacteria	Rhizobiales	Xanthobacteraceae	Pseudolabrys	NA
ASV2512	Bacteria	Planctomycetota	Planctomycetes	Pirellulales	Pirellulaceae	Pirellula	NA
ASV2513	Bacteria	Proteobacteria	Gammaproteobacteria	Enterobacterales	Alteromonadaceae	NA	NA
ASV2514	Bacteria	Proteobacteria	Alphaproteobacteria	Micavibrionales	Micavibrionaceae	NA	NA
ASV2515	Bacteria	Bacteroidota	Bacteroidia	Flavobacteriales	Flavobacteriaceae	Flagellimonas	NA
ASV2516	Bacteria	Bdellovibrionota	Bdellovibrionia	Bdellovibrionales	Bdellovibrionaceae	Bdellovibrio	NA
ASV2517	Bacteria	Proteobacteria	Gammaproteobacteria	Pseudomonadales	Spongiibacteraceae	BD1-7 clade	NA
ASV2518	Bacteria	Proteobacteria	Gammaproteobacteria	Burkholderiales	Burkholderiaceae	Limnobacter	NA
ASV2519	Bacteria	Proteobacteria	Alphaproteobacteria	Rhizobiales	Rhizobiaceae	NA	NA
ASV252	Bacteria	Proteobacteria	Gammaproteobacteria	Pseudomonadales	Saccharospirillaceae	Oleispira	NA
ASV2520	Bacteria	Proteobacteria	Gammaproteobacteria	Arenicellales	Arenicellaceae	Arenicella	NA
ASV2521	Bacteria	Planctomycetota	Planctomycetes	Pirellulales	Pirellulaceae	Rhodopirellula	NA
ASV2522	Bacteria	Proteobacteria	Alphaproteobacteria	Rhizobiales	Rhizobiales Incertae Sedis	Anderseniella	NA
ASV2523	Bacteria	Proteobacteria	Gammaproteobacteria	Enterobacterales	Vibrionaceae	Vibrio	diabolicus
ASV2524	Bacteria	Bacteroidota	Bacteroidia	Flavobacteriales	Flavobacteriaceae	NA	NA
ASV2525	Bacteria	Bacteroidota	Bacteroidia	Flavobacteriales	Cryomorphaceae	Owenweeksia	NA
ASV2526	Bacteria	Proteobacteria	Alphaproteobacteria	NRL2	NA	NA	NA
ASV2527	Bacteria	Firmicutes	Bacilli	Exiguobacterales	Exiguobacteraceae	Exiguobacterium	NA
ASV2528	Bacteria	Proteobacteria	Gammaproteobacteria	Pseudomonadales	Halieaceae	OM60(NOR5) clade	NA
ASV2529	Bacteria	Planctomycetota	Planctomycetes	Planctomycetales	NA	NA	NA
ASV253	Bacteria	Proteobacteria	Alphaproteobacteria	Micavibrionales	Micavibrionaceae	NA	NA
ASV2530	Bacteria	Bacteroidota	Bacteroidia	Flavobacteriales	Flavobacteriaceae	Tenacibaculum	soleae
ASV2531	Bacteria	Proteobacteria	Alphaproteobacteria	SAR11 clade	Clade IV	NA	NA
ASV2532	Bacteria	Planctomycetota	Phycisphaerae	Phycisphaerales	Phycisphaeraceae	SM1A02	NA
ASV2533	Bacteria	Proteobacteria	Gammaproteobacteria	Ga0077536	NA	NA	NA
ASV2534	Bacteria	Bdellovibrionota	Bdellovibrionia	Bacteriovoracales	Bacteriovoracaceae	NA	NA
ASV2535	Bacteria	Bacteroidota	Bacteroidia	Chitinophagales	Saprospiraceae	Portibacter	NA
ASV2536	Bacteria	Planctomycetota	BD7-11	NA	NA	NA	NA
ASV2537	Bacteria	Planctomycetota	Planctomycetes	Planctomycetales	Rubinisphaeraceae	Rubinisphaera	NA
ASV2538	Bacteria	Proteobacteria	Gammaproteobacteria	Pseudomonadales	Halieaceae	OM60(NOR5) clade	NA
ASV2539	Bacteria	Myxococcota	Polyangia	Blfdi19	NA	NA	NA
ASV254	Bacteria	Proteobacteria	Gammaproteobacteria	Enterobacterales	Vibrionaceae	Vibrio	owensii
ASV2540	Bacteria	Bacteroidota	Bacteroidia	Chitinophagales	Saprospiraceae	Portibacter	NA
ASV2541	Bacteria	Myxococcota	NA	NA	NA	NA	NA
ASV2542	Bacteria	Verrucomicrobiota	Chlamydiae	Chlamydiales	Criblamydiaceae	NA	NA
ASV2543	Bacteria	Verrucomicrobiota	Chlamydiae	Chlamydiales	NA	NA	NA
ASV2544	Bacteria	Planctomycetota	Planctomycetes	Gemmatales	Gemmataceae	NA	NA
ASV2545	Bacteria	Patescibacteria	Gracilibacteria	Candidatus Peregrinibacteria	NA	NA	NA
ASV2546	Bacteria	Planctomycetota	OM190	NA	NA	NA	NA
ASV2547	Bacteria	Bacteroidota	Bacteroidia	Flavobacteriales	Flavobacteriaceae	Arenibacter	echinorum
ASV2548	Bacteria	Planctomycetota	Planctomycetes	Pirellulales	Pirellulaceae	Blastopirellula	NA
ASV2549	Bacteria	Proteobacteria	Alphaproteobacteria	Rhizobiales	Devosiaceae	Devosia	NA
ASV255	Bacteria	Proteobacteria	Alphaproteobacteria	Rhizobiales	Methyloligellaceae	NA	NA
ASV2550	Bacteria	Planctomycetota	OM190	NA	NA	NA	NA
ASV2551	Bacteria	Proteobacteria	Alphaproteobacteria	Rhodobacterales	Rhodobacteraceae	Roseivivax	halotolerans
ASV2552	Bacteria	Verrucomicrobiota	Verrucomicrobiae	Verrucomicrobiales	DEV007	NA	NA
ASV2553	Bacteria	Bacteroidota	Bacteroidia	Flavobacteriales	Cryomorphaceae	NA	NA
ASV2554	Bacteria	Bacteroidota	Bacteroidia	Chitinophagales	Saprospiraceae	NA	NA
ASV2555	Bacteria	Verrucomicrobiota	Chlamydiae	Chlamydiales	Chlamydiaceae	NA	NA
ASV2556	Bacteria	Proteobacteria	Alphaproteobacteria	Rhodobacterales	Rhodobacteraceae	NA	NA
ASV2557	Bacteria	Proteobacteria	Gammaproteobacteria	Legionellales	Legionellaceae	Legionella	NA
ASV2558	Bacteria	Actinobacteriota	Actinobacteria	Corynebacteriales	Nocardiaceae	Rhodococcus	yunnanensis
ASV2559	Bacteria	Bacteroidota	Bacteroidia	Flavobacteriales	Flavobacteriaceae	NS5 marine group	NA
ASV256	Bacteria	Bacteroidota	Bacteroidia	Chitinophagales	Saprospiraceae	Aureispira	marina
ASV2560	Bacteria	Verrucomicrobiota	Chlamydiae	Chlamydiales	Parachlamydiaceae	Neochlamydia	NA
ASV2561	Bacteria	Proteobacteria	Alphaproteobacteria	Micavibrionales	Micavibrionaceae	NA	NA
ASV2562	Bacteria	Bacteroidota	Bacteroidia	Flavobacteriales	Flavobacteriaceae	Salegentibacter	NA
ASV2563	Bacteria	Proteobacteria	Gammaproteobacteria	Pseudomonadales	Pseudohongiellaceae	Pseudohongiella	NA
ASV2564	Bacteria	Proteobacteria	Alphaproteobacteria	AT-s3-44	NA	NA	NA
ASV2565	Bacteria	Planctomycetota	Planctomycetes	Gemmatales	Gemmataceae	NA	NA
ASV2566	Bacteria	Bacteroidota	Bacteroidia	Flavobacteriales	Cryomorphaceae	Luteibaculum	NA
ASV2567	Bacteria	Myxococcota	Polyangia	Polyangiales	Sandaracinaceae	NA	NA
ASV2568	Bacteria	Marinimicrobia (SAR406 clade)	NA	NA	NA	NA	NA
ASV2569	Bacteria	Bacteroidota	Bacteroidia	Chitinophagales	Saprospiraceae	Portibacter	NA
ASV257	Bacteria	Proteobacteria	Alphaproteobacteria	Sphingomonadales	Sphingomonadaceae	NA	NA
ASV2570	Bacteria	Verrucomicrobiota	Chlamydiae	Chlamydiales	Chlamydiaceae	NA	NA
ASV2571	Bacteria	Bacteroidota	Bacteroidia	Flavobacteriales	Cryomorphaceae	Vicingus	NA
ASV2572	Bacteria	NA	NA	NA	NA	NA	NA
ASV2573	Bacteria	Proteobacteria	Alphaproteobacteria	Rickettsiales	Mitochondria	NA	NA
ASV2574	Bacteria	Bdellovibrionota	Bdellovibrionia	Bdellovibrionales	Bdellovibrionaceae	OM27 clade	NA
ASV2575	Bacteria	Planctomycetota	Planctomycetes	Planctomycetales	Schlesneriaceae	Planctopirus	limnophila
ASV2576	Bacteria	Myxococcota	Polyangia	Nannocystales	Nannocystaceae	NA	NA
ASV2577	Bacteria	Bdellovibrionota	Bdellovibrionia	Bacteriovoracales	Bacteriovoracaceae	Halobacteriovorax	NA
ASV2578	Bacteria	Bdellovibrionota	Bdellovibrionia	Bdellovibrionales	Bdellovibrionaceae	OM27 clade	NA
ASV2579	Bacteria	Verrucomicrobiota	Verrucomicrobiae	Verrucomicrobiales	DEV007	NA	NA
ASV258	Bacteria	Proteobacteria	Alphaproteobacteria	Rhizobiales	Rhizobiaceae	Mesorhizobium	NA
ASV2580	Bacteria	Bacteroidota	Bacteroidia	Flavobacteriales	NA	NA	NA
ASV2581	Bacteria	Patescibacteria	Gracilibacteria	NA	NA	NA	NA
ASV2582	Bacteria	Cyanobacteria	Vampirivibrionia	Vampirovibrionales	NA	NA	NA
ASV2583	Bacteria	Spirochaetota	Spirochaetia	Spirochaetales	Spirochaetaceae	Spirochaeta 2	NA
ASV2584	Bacteria	Proteobacteria	Alphaproteobacteria	Rhizobiales	Devosiaceae	Devosia	NA
ASV2585	Bacteria	Proteobacteria	Alphaproteobacteria	NA	NA	NA	NA
ASV2586	Bacteria	Desulfobacterota	Desulfovibrionia	Desulfovibrionales	Desulfovibrionaceae	NA	NA
ASV2587	Bacteria	Proteobacteria	Gammaproteobacteria	Gammaproteobacteria Incertae Sedis	Unknown Family	Marinicella	NA
ASV2588	Bacteria	Verrucomicrobiota	Chlamydiae	Chlamydiales	NA	NA	NA
ASV2589	Bacteria	Bacteroidota	Bacteroidia	Flavobacteriales	NA	NA	NA
ASV259	Bacteria	Bacteroidota	Bacteroidia	Cytophagales	Microscillaceae	NA	NA
ASV2590	Bacteria	Firmicutes	Clostridia	Lachnospirales	Lachnospiraceae	Tuzzerella	NA
ASV2591	Bacteria	Proteobacteria	Alphaproteobacteria	Rhodobacterales	Rhodobacteraceae	Paracoccus	NA
ASV2592	Bacteria	Proteobacteria	Gammaproteobacteria	Methylococcales	Methylococcaceae	Methyloparacoccus	NA
ASV2593	Bacteria	Proteobacteria	Gammaproteobacteria	Pseudomonadales	Spongiibacteraceae	Zhongshania	NA
ASV2594	Bacteria	Bacteroidota	Bacteroidia	Flavobacteriales	Flavobacteriaceae	NA	NA
ASV2595	Bacteria	Bacteroidota	Bacteroidia	Flavobacteriales	Flavobacteriaceae	NA	NA
ASV2596	Bacteria	Planctomycetota	Phycisphaerae	Phycisphaerales	Phycisphaeraceae	SM1A02	NA
ASV2597	Bacteria	Bacteroidota	Bacteroidia	Flavobacteriales	Flavobacteriaceae	Tenacibaculum	NA
ASV2598	Bacteria	Verrucomicrobiota	Lentisphaeria	Lentisphaerales	Lentisphaeraceae	Lentisphaera	NA
ASV2599	Bacteria	Proteobacteria	Gammaproteobacteria	Salinisphaerales	Salinisphaeraceae	Salinisphaera	NA
ASV26	Bacteria	Proteobacteria	Gammaproteobacteria	Salinisphaerales	Solimonadaceae	Polycyclovorans	NA
ASV260	Bacteria	Patescibacteria	Gracilibacteria	NA	NA	NA	NA
ASV2600	Bacteria	Myxococcota	Polyangia	Nannocystales	Nannocystaceae	Nannocystis	NA
ASV2601	Bacteria	Proteobacteria	Alphaproteobacteria	Parvibaculales	PS1 clade	NA	NA
ASV2602	Bacteria	Bacteroidota	Bacteroidia	Flavobacteriales	Flavobacteriaceae	NA	NA
ASV2603	Bacteria	Proteobacteria	Gammaproteobacteria	Pseudomonadales	SAR86 clade	NA	NA
ASV2604	Bacteria	Proteobacteria	Gammaproteobacteria	Enterobacterales	Alteromonadaceae	Paraglaciecola	NA
ASV2605	Bacteria	Planctomycetota	OM190	NA	NA	NA	NA
ASV2606	Bacteria	Proteobacteria	Gammaproteobacteria	Pseudomonadales	Halieaceae	OM60(NOR5) clade	NA
ASV2607	Bacteria	NA	NA	NA	NA	NA	NA
ASV2608	Bacteria	Proteobacteria	Gammaproteobacteria	Pseudomonadales	Nitrincolaceae	Neptuniibacter	NA
ASV2609	Bacteria	Proteobacteria	Gammaproteobacteria	Enterobacterales	Shewanellaceae	Shewanella	sediminis
ASV261	Bacteria	Proteobacteria	Alphaproteobacteria	Rhodobacterales	Rhodobacteraceae	Sulfitobacter	NA
ASV2610	Bacteria	Proteobacteria	Gammaproteobacteria	Pseudomonadales	Oleiphilaceae	Oleiphilus	NA
ASV2611	Bacteria	Proteobacteria	Alphaproteobacteria	Rickettsiales	Mitochondria	NA	NA
ASV2612	Bacteria	Proteobacteria	Gammaproteobacteria	NA	NA	NA	NA
ASV2613	Bacteria	Planctomycetota	Planctomycetes	Pirellulales	Pirellulaceae	Blastopirellula	NA
ASV2614	Bacteria	Proteobacteria	Gammaproteobacteria	Enterobacterales	Pseudoalteromonadaceae	NA	NA
ASV2615	Bacteria	Proteobacteria	Alphaproteobacteria	Sphingomonadales	Sphingomonadaceae	Novosphingobium	NA
ASV2616	Bacteria	Proteobacteria	Alphaproteobacteria	Rhodobacterales	Rhodobacteraceae	Roseobacter clade CHAB-I-5 lineage	NA
ASV2617	Bacteria	Chloroflexi	Dehalococcoidia	SAR202 clade	NA	NA	NA
ASV2618	Bacteria	Proteobacteria	Alphaproteobacteria	Micavibrionales	Micavibrionaceae	NA	NA
ASV2619	Bacteria	Bacteroidota	Bacteroidia	Flavobacteriales	Flavobacteriaceae	Mesoflavibacter	NA
ASV262	Bacteria	Proteobacteria	Alphaproteobacteria	Rhodobacterales	Rhodobacteraceae	Pelagicola	NA
ASV2620	Bacteria	Proteobacteria	Alphaproteobacteria	Micavibrionales	Micavibrionaceae	NA	NA
ASV2621	Bacteria	Bacteroidota	Bacteroidia	Cytophagales	Cyclobacteriaceae	NA	NA
ASV2622	Bacteria	Proteobacteria	Gammaproteobacteria	Gammaproteobacteria Incertae Sedis	Unknown Family	NA	NA
ASV2623	Bacteria	Bacteroidota	Bacteroidia	Cytophagales	Cyclobacteriaceae	NA	NA
ASV2624	Bacteria	Firmicutes	Bacilli	Entomoplasmatales	Entomoplasmatales Incertae Sedis	Candidatus Hepatoplasma	NA
ASV2625	Bacteria	Planctomycetota	Planctomycetes	Pirellulales	Pirellulaceae	Pir4 lineage	NA
ASV2626	Bacteria	Bacteroidota	Bacteroidia	Chitinophagales	NA	NA	NA
ASV2627	Bacteria	Myxococcota	Myxococcia	Myxococcales	Myxococcaceae	P3OB-42	NA
ASV2628	Bacteria	Proteobacteria	Alphaproteobacteria	Thalassobaculales	Oceanibaculaceae	Oceanibaculum	NA
ASV2629	Bacteria	Proteobacteria	Gammaproteobacteria	Pseudomonadales	Oleiphilaceae	Oleiphilus	NA
ASV263	Bacteria	Cyanobacteria	Cyanobacteriia	Chloroplast	NA	NA	NA
ASV2630	Bacteria	Bacteroidota	Bacteroidia	Sphingobacteriales	Lentimicrobiaceae	NA	NA
ASV2631	Bacteria	Bacteroidota	Bacteroidia	Flavobacteriales	Cryomorphaceae	NA	NA
ASV2632	Bacteria	Acidobacteriota	Vicinamibacteria	Vicinamibacterales	Vicinamibacteraceae	NA	NA
ASV2633	Bacteria	Desulfobacterota	Desulfuromonadia	PB19	NA	NA	NA
ASV2634	Bacteria	Bacteroidota	Bacteroidia	Cytophagales	Microscillaceae	NA	NA
ASV2635	Bacteria	Planctomycetota	Planctomycetes	Pirellulales	Pirellulaceae	Rhodopirellula	NA
ASV2636	Bacteria	Proteobacteria	Gammaproteobacteria	Steroidobacterales	Steroidobacteraceae	NA	NA
ASV2637	Bacteria	Proteobacteria	Gammaproteobacteria	Burkholderiales	Burkholderiaceae	Limnobacter	NA
ASV2638	Bacteria	Proteobacteria	Alphaproteobacteria	Caulobacterales	Hyphomonadaceae	NA	NA
ASV2639	Bacteria	Bacteroidota	Bacteroidia	Flavobacteriales	Flavobacteriaceae	Croceitalea	NA
ASV264	Bacteria	Proteobacteria	Alphaproteobacteria	Rhodobacterales	Rhodobacteraceae	Ruegeria	NA
ASV2640	Bacteria	Myxococcota	Polyangia	Polyangiales	NA	NA	NA
ASV2641	Bacteria	Bdellovibrionota	Bdellovibrionia	Bdellovibrionales	Bdellovibrionaceae	Bdellovibrio	NA
ASV2642	Bacteria	Bacteroidota	Bacteroidia	Chitinophagales	NA	NA	NA
ASV2643	Bacteria	Bacteroidota	Bacteroidia	Chitinophagales	Saprospiraceae	NA	NA
ASV2644	Bacteria	Patescibacteria	Gracilibacteria	NA	NA	NA	NA
ASV2645	Bacteria	Proteobacteria	Gammaproteobacteria	Enterobacterales	Pseudoalteromonadaceae	Pseudoalteromonas	denitrificans
ASV2646	Bacteria	Planctomycetota	OM190	NA	NA	NA	NA
ASV2647	Bacteria	Proteobacteria	Gammaproteobacteria	NA	NA	NA	NA
ASV2648	Bacteria	Proteobacteria	Gammaproteobacteria	Burkholderiales	Nitrosomonadaceae	Nitrosomonas	NA
ASV2649	Bacteria	Myxococcota	Polyangia	Polyangiales	Sandaracinaceae	NA	NA
ASV265	Bacteria	Acidobacteriota	Holophagae	Acanthopleuribacterales	Acanthopleuribacteraceae	Acanthopleuribacter	pedis
ASV2650	Bacteria	Proteobacteria	Gammaproteobacteria	Pseudomonadales	Cellvibrionaceae	Marinimicrobium	agarilyticum
ASV2651	Bacteria	Proteobacteria	Gammaproteobacteria	Pseudomonadales	Halieaceae	OM60(NOR5) clade	NA
ASV2652	Bacteria	Proteobacteria	NA	NA	NA	NA	NA
ASV2653	Bacteria	Proteobacteria	Alphaproteobacteria	Kiloniellales	Kiloniellaceae	NA	NA
ASV2654	Bacteria	Proteobacteria	Gammaproteobacteria	Pseudomonadales	Saccharospirillaceae	Oleibacter	NA
ASV2655	Bacteria	Bacteroidota	Bacteroidia	Flavobacteriales	NS9 marine group	NA	NA
ASV2656	Bacteria	Proteobacteria	Alphaproteobacteria	Caulobacterales	Hyphomonadaceae	Ponticaulis	koreensis
ASV2657	Bacteria	Proteobacteria	Gammaproteobacteria	Pseudomonadales	Porticoccaceae	Porticoccus	NA
ASV2658	Bacteria	Proteobacteria	Alphaproteobacteria	Rhizobiales	Rhizobiaceae	NA	NA
ASV2659	Bacteria	Proteobacteria	Gammaproteobacteria	Enterobacterales	Alteromonadaceae	Glaciecola	NA
ASV266	Bacteria	Proteobacteria	Gammaproteobacteria	Salinisphaerales	NA	NA	NA
ASV2660	Bacteria	Proteobacteria	Alphaproteobacteria	Caulobacterales	Parvularculaceae	Marinicaulis	NA
ASV2661	Bacteria	Proteobacteria	Gammaproteobacteria	Pseudomonadales	Cellvibrionaceae	NA	NA
ASV2662	Bacteria	Bacteroidota	Bacteroidia	Flavobacteriales	Flavobacteriaceae	Pseudofulvibacter	NA
ASV2663	Bacteria	Verrucomicrobiota	Chlamydiae	Chlamydiales	NA	NA	NA
ASV2664	Bacteria	Bacteroidota	Bacteroidia	Flavobacteriales	Flavobacteriaceae	Winogradskyella	echinorum
ASV2665	Bacteria	Proteobacteria	Gammaproteobacteria	Pseudomonadales	Saccharospirillaceae	Oleispira	NA
ASV2666	Bacteria	Planctomycetota	OM190	NA	NA	NA	NA
ASV2667	Bacteria	Proteobacteria	Gammaproteobacteria	NA	NA	NA	NA
ASV2668	Bacteria	Proteobacteria	Gammaproteobacteria	Coxiellales	Coxiellaceae	Coxiella	NA
ASV2669	Bacteria	Chloroflexi	Chloroflexia	Thermomicrobiales	JG30-KF-CM45	NA	NA
ASV267	Bacteria	Bacteroidota	Bacteroidia	Flavobacteriales	Cryomorphaceae	NA	NA
ASV2670	Bacteria	Bacteroidota	Bacteroidia	Chitinophagales	NA	NA	NA
ASV2671	Bacteria	Bacteroidota	Bacteroidia	Flavobacteriales	Flavobacteriaceae	Flavobacterium	arcticum
ASV2672	Bacteria	Proteobacteria	Alphaproteobacteria	SAR11 clade	Clade I	Clade Ia	NA
ASV2673	Bacteria	Bacteroidota	Bacteroidia	Cytophagales	Amoebophilaceae	NA	NA
ASV2674	Bacteria	Planctomycetota	OM190	NA	NA	NA	NA
ASV2675	Bacteria	Acidobacteriota	Vicinamibacteria	Subgroup 9	NA	NA	NA
ASV2676	Bacteria	Proteobacteria	Alphaproteobacteria	Parvibaculales	NA	NA	NA
ASV2677	Bacteria	Proteobacteria	Alphaproteobacteria	Defluviicoccales	NA	NA	NA
ASV2678	Bacteria	WPS-2	NA	NA	NA	NA	NA
ASV2679	Bacteria	Proteobacteria	Gammaproteobacteria	Pseudomonadales	Saccharospirillaceae	Reinekea	NA
ASV268	Bacteria	Proteobacteria	Gammaproteobacteria	Pseudomonadales	Moraxellaceae	Acinetobacter	johnsonii
ASV2680	Bacteria	Planctomycetota	Planctomycetes	Pirellulales	Pirellulaceae	NA	NA
ASV2681	Bacteria	Verrucomicrobiota	Chlamydiae	Chlamydiales	NA	NA	NA
ASV2682	Bacteria	Bdellovibrionota	Bdellovibrionia	Bdellovibrionales	Bdellovibrionaceae	OM27 clade	NA
ASV2683	Bacteria	Planctomycetota	Phycisphaerae	S-70	NA	NA	NA
ASV2684	Bacteria	Proteobacteria	Gammaproteobacteria	Pseudomonadales	Cellvibrionaceae	Pseudoteredinibacter	NA
ASV2685	Bacteria	SAR324 clade(Marine group B)	NA	NA	NA	NA	NA
ASV2686	Bacteria	Proteobacteria	Gammaproteobacteria	Pseudomonadales	Cellvibrionaceae	Marinagarivorans	NA
ASV2687	Bacteria	Planctomycetota	Planctomycetes	Pirellulales	Pirellulaceae	NA	NA
ASV2688	Bacteria	Verrucomicrobiota	Chlamydiae	Chlamydiales	Parachlamydiaceae	NA	NA
ASV2689	Bacteria	Proteobacteria	Gammaproteobacteria	Pseudomonadales	Pseudohongiellaceae	Pseudohongiella	NA
ASV269	Bacteria	Proteobacteria	Gammaproteobacteria	Pseudomonadales	Cellvibrionaceae	Halioxenophilus	NA
ASV2690	Bacteria	Proteobacteria	Alphaproteobacteria	Rhizobiales	Rhizobiaceae	Allorhizobium-Neorhizobium-Pararhizobium-Rhizobium	NA
ASV2691	Bacteria	Bacteroidota	Bacteroidia	Flavobacteriales	Cryomorphaceae	NA	NA
ASV2692	Bacteria	Patescibacteria	Gracilibacteria	NA	NA	NA	NA
ASV2693	Bacteria	Campylobacterota	Campylobacteria	Campylobacterales	Arcobacteraceae	NA	NA
ASV2694	Bacteria	NA	NA	NA	NA	NA	NA
ASV2695	Bacteria	Proteobacteria	Gammaproteobacteria	Pseudomonadales	Spongiibacteraceae	NA	NA
ASV2696	Bacteria	Patescibacteria	Parcubacteria	Candidatus Kaiserbacteria	NA	NA	NA
ASV2697	Bacteria	Bacteroidota	Bacteroidia	Chitinophagales	Saprospiraceae	Portibacter	NA
ASV2698	Bacteria	Proteobacteria	Gammaproteobacteria	Pseudomonadales	Halomonadaceae	Halomonas	NA
ASV2699	Bacteria	Dadabacteria	Dadabacteriia	Dadabacteriales	NA	NA	NA
ASV27	Bacteria	Proteobacteria	Gammaproteobacteria	Enterobacterales	Vibrionaceae	Vibrio	fortis
ASV270	Bacteria	Proteobacteria	Alphaproteobacteria	Rhodobacterales	Rhodobacteraceae	Thalassobius	NA
ASV2700	Bacteria	Acidobacteriota	Blastocatellia	nov-24	NA	NA	NA
ASV2701	Bacteria	Planctomycetota	Planctomycetes	Pirellulales	Pirellulaceae	Rhodopirellula	NA
ASV2702	Bacteria	Proteobacteria	Gammaproteobacteria	Pseudomonadales	Halomonadaceae	Halomonas	NA
ASV2703	Bacteria	Bacteroidota	Bacteroidia	Flavobacteriales	Flavobacteriaceae	Salegentibacter	NA
ASV2704	Bacteria	Chloroflexi	Anaerolineae	Ardenticatenales	NA	NA	NA
ASV2705	Bacteria	Proteobacteria	Gammaproteobacteria	Francisellales	Francisellaceae	NA	NA
ASV2706	Bacteria	Acidobacteriota	Subgroup 22	NA	NA	NA	NA
ASV2707	Bacteria	Bacteroidota	Bacteroidia	Chitinophagales	NA	NA	NA
ASV2708	Bacteria	Planctomycetota	Planctomycetes	Gemmatales	Gemmataceae	NA	NA
ASV2709	Bacteria	Bacteroidota	Bacteroidia	Flavobacteriales	Flavobacteriaceae	Maribacter	NA
ASV271	Bacteria	Bacteroidota	Bacteroidia	Chitinophagales	Saprospiraceae	NA	NA
ASV2710	Bacteria	Planctomycetota	Planctomycetes	NA	NA	NA	NA
ASV2711	Bacteria	Planctomycetota	Planctomycetes	Pirellulales	Pirellulaceae	Pir4 lineage	NA
ASV2712	Bacteria	Hydrogenedentes	Hydrogenedentia	Hydrogenedentiales	Hydrogenedensaceae	NA	NA
ASV2713	Bacteria	Proteobacteria	Gammaproteobacteria	Pseudomonadales	Halieaceae	Haliea	NA
ASV2714	Bacteria	Bacteroidota	Bacteroidia	Flavobacteriales	Flavobacteriaceae	Euzebyella	NA
ASV2715	Bacteria	Proteobacteria	Alphaproteobacteria	Rickettsiales	Rickettsiaceae	Candidatus Megaira	NA
ASV2716	Bacteria	Proteobacteria	Gammaproteobacteria	Pseudomonadales	Pseudomonadaceae	Pseudomonas	putida
ASV2717	Bacteria	Proteobacteria	Gammaproteobacteria	Pseudomonadales	Spongiibacteraceae	Litorivivens	NA
ASV2718	Bacteria	Planctomycetota	Planctomycetes	Pirellulales	Pirellulaceae	Rhodopirellula	NA
ASV2719	Bacteria	Bdellovibrionota	Bdellovibrionia	Bdellovibrionales	Bdellovibrionaceae	OM27 clade	NA
ASV272	Bacteria	Proteobacteria	Gammaproteobacteria	Enterobacterales	Alteromonadaceae	Glaciecola	NA
ASV2720	Bacteria	Bacteroidota	Bacteroidia	Flavobacteriales	Flavobacteriaceae	Ascidiimonas	NA
ASV2721	Bacteria	Bacteroidota	Bacteroidia	Chitinophagales	Saprospiraceae	NA	NA
ASV2722	Bacteria	Proteobacteria	Alphaproteobacteria	SAR11 clade	Clade IV	NA	NA
ASV2723	Bacteria	Verrucomicrobiota	Omnitrophia	Omnitrophales	Omnitrophaceae	Candidatus Omnitrophus	NA
ASV2724	Bacteria	Planctomycetota	Planctomycetes	Gemmatales	Gemmataceae	NA	NA
ASV2725	Bacteria	Myxococcota	Polyangia	Polyangiales	Sandaracinaceae	Sandaracinus	NA
ASV2726	Bacteria	Proteobacteria	Alphaproteobacteria	Rickettsiales	Mitochondria	NA	NA
ASV2727	Bacteria	Verrucomicrobiota	Omnitrophia	Omnitrophales	Omnitrophaceae	Candidatus Omnitrophus	NA
ASV2728	Bacteria	Verrucomicrobiota	Chlamydiae	Chlamydiales	NA	NA	NA
ASV2729	Bacteria	Proteobacteria	Alphaproteobacteria	Micavibrionales	NA	NA	NA
ASV273	Bacteria	Spirochaetota	Spirochaetia	Spirochaetales	Spirochaetaceae	NA	NA
ASV2730	Bacteria	Planctomycetota	Planctomycetes	Pirellulales	Pirellulaceae	Rhodopirellula	NA
ASV2731	Bacteria	Planctomycetota	OM190	NA	NA	NA	NA
ASV2732	Bacteria	Dependentiae	Babeliae	Babeliales	Vermiphilaceae	NA	NA
ASV2733	Bacteria	Planctomycetota	Planctomycetes	Planctomycetales	Rubinisphaeraceae	Planctomicrobium	NA
ASV2734	Bacteria	Proteobacteria	Alphaproteobacteria	Rhodobacterales	Rhodobacteraceae	Roseovarius	NA
ASV2735	Bacteria	NA	NA	NA	NA	NA	NA
ASV2736	Bacteria	Verrucomicrobiota	Chlamydiae	Chlamydiales	NA	NA	NA
ASV2737	Bacteria	Proteobacteria	Alphaproteobacteria	NA	NA	NA	NA
ASV2738	Bacteria	Planctomycetota	Planctomycetes	Pirellulales	Pirellulaceae	Pir4 lineage	NA
ASV2739	Bacteria	Proteobacteria	Gammaproteobacteria	Pseudomonadales	Thioglobaceae	JL-ETNP-Z34	NA
ASV274	Bacteria	Proteobacteria	Gammaproteobacteria	Pseudomonadales	Saccharospirillaceae	Thalassolituus	NA
ASV2740	Bacteria	Cyanobacteria	Cyanobacteriia	Synechococcales	Cyanobiaceae	Synechococcus CC9902	NA
ASV2741	Bacteria	Proteobacteria	Gammaproteobacteria	Pseudomonadales	Saccharospirillaceae	NA	NA
ASV2742	Bacteria	Patescibacteria	Gracilibacteria	JGI 0000069-P22	NA	NA	NA
ASV2743	Bacteria	Bacteroidota	Bacteroidia	Flavobacteriales	Flavobacteriaceae	Flavobacterium	gelidilacus
ASV2744	Bacteria	Proteobacteria	Gammaproteobacteria	Francisellales	Francisellaceae	Fangia	hongkongensis
ASV2745	Bacteria	Bacteroidota	Bacteroidia	Bacteroidales	Prevotellaceae	Prevotella	NA
ASV2746	Bacteria	Gemmatimonadota	Gemmatimonadetes	Gemmatimonadales	Gemmatimonadaceae	NA	NA
ASV2747	Bacteria	Bacteroidota	Rhodothermia	Rhodothermales	Rhodothermaceae	NA	NA
ASV2748	Bacteria	Actinobacteriota	Acidimicrobiia	Actinomarinales	NA	NA	NA
ASV2749	Bacteria	Planctomycetota	Planctomycetes	Planctomycetales	Gimesiaceae	Gimesia	maris
ASV275	Bacteria	Proteobacteria	Gammaproteobacteria	Enterobacterales	Idiomarinaceae	Idiomarina	loihiensis
ASV2750	Bacteria	Planctomycetota	Phycisphaerae	Phycisphaerales	Phycisphaeraceae	SM1A02	NA
ASV2751	Bacteria	Actinobacteriota	Actinobacteria	Corynebacteriales	Mycobacteriaceae	Mycobacterium	NA
ASV2752	Bacteria	Proteobacteria	Alphaproteobacteria	Sphingomonadales	Sphingomonadaceae	Parasphingopyxis	NA
ASV2753	Bacteria	Calditrichota	Calditrichia	Calditrichales	Calditrichaceae	Calorithrix	insularis
ASV2754	Bacteria	Proteobacteria	Alphaproteobacteria	Rhodobacterales	Rhodobacteraceae	Phaeobacter	NA
ASV2755	Bacteria	Verrucomicrobiota	Verrucomicrobiae	Chthoniobacterales	Terrimicrobiaceae	Terrimicrobium	NA
ASV2756	Bacteria	Bacteroidota	Bacteroidia	Flavobacteriales	Flavobacteriaceae	NA	NA
ASV2757	Bacteria	Proteobacteria	Alphaproteobacteria	Holosporales	Holosporaceae	NA	NA
ASV2758	Bacteria	Proteobacteria	Alphaproteobacteria	NA	NA	NA	NA
ASV2759	Bacteria	Proteobacteria	Gammaproteobacteria	Enterobacterales	Alteromonadaceae	Paraglaciecola	NA
ASV276	Bacteria	Proteobacteria	Gammaproteobacteria	Enterobacterales	Pseudoalteromonadaceae	Pseudoalteromonas	shioyasakiensis
ASV2760	Bacteria	Planctomycetota	OM190	NA	NA	NA	NA
ASV2761	Bacteria	Chloroflexi	Anaerolineae	Ardenticatenales	NA	NA	NA
ASV2762	Bacteria	Proteobacteria	Gammaproteobacteria	Pseudomonadales	Moraxellaceae	Psychrobacter	NA
ASV2763	Bacteria	Proteobacteria	Gammaproteobacteria	Pseudomonadales	Spongiibacteraceae	BD1-7 clade	NA
ASV2764	Bacteria	Proteobacteria	Alphaproteobacteria	Rickettsiales	AB1	NA	NA
ASV2765	Bacteria	Proteobacteria	Alphaproteobacteria	Rhizobiales	Rhizobiaceae	Hoeflea	NA
ASV2766	Bacteria	Proteobacteria	Gammaproteobacteria	Enterobacterales	Moritellaceae	Moritella	NA
ASV2767	Bacteria	Firmicutes	Clostridia	Monoglobales	Monoglobaceae	Monoglobus	NA
ASV2768	Bacteria	Bdellovibrionota	Bdellovibrionia	Bdellovibrionales	Bdellovibrionaceae	Bdellovibrio	NA
ASV2769	Bacteria	Bacteroidota	Bacteroidia	Chitinophagales	Saprospiraceae	Lewinella	NA
ASV277	Bacteria	Bacteroidota	Bacteroidia	Flavobacteriales	Flavobacteriaceae	Winogradskyella	NA
ASV2770	Bacteria	Bacteroidota	Bacteroidia	Chitinophagales	Saprospiraceae	NA	NA
ASV2771	Bacteria	Acidobacteriota	Holophagae	Acanthopleuribacterales	Acanthopleuribacteraceae	Acanthopleuribacter	pedis
ASV2772	Bacteria	Proteobacteria	Alphaproteobacteria	NA	NA	NA	NA
ASV2773	Bacteria	Verrucomicrobiota	Verrucomicrobiae	Chthoniobacterales	Chthoniobacteraceae	LD29	NA
ASV2774	Bacteria	Proteobacteria	Alphaproteobacteria	Rhodobacterales	Rhodobacteraceae	Roseobacter	NA
ASV2775	Bacteria	Proteobacteria	Alphaproteobacteria	Rhizobiales	NA	NA	NA
ASV2776	Bacteria	Proteobacteria	Gammaproteobacteria	Burkholderiales	Alcaligenaceae	GKS98 freshwater group	NA
ASV2777	Bacteria	NA	NA	NA	NA	NA	NA
ASV2778	Bacteria	Proteobacteria	Alphaproteobacteria	Rhizobiales	NA	NA	NA
ASV2779	Bacteria	Bacteroidota	Bacteroidia	Chitinophagales	Saprospiraceae	NA	NA
ASV278	Bacteria	NA	NA	NA	NA	NA	NA
ASV2780	Bacteria	Actinobacteriota	Actinobacteria	Micrococcales	Dermacoccaceae	Kytococcus	sedentarius
ASV2781	Bacteria	Proteobacteria	Gammaproteobacteria	Enterobacterales	Pseudoalteromonadaceae	Pseudoalteromonas	NA
ASV2782	Bacteria	Proteobacteria	Gammaproteobacteria	Xanthomonadales	Xanthomonadaceae	Thermomonas	NA
ASV2783	Bacteria	Proteobacteria	Gammaproteobacteria	Thiotrichales	Thiotrichaceae	Leucothrix	NA
ASV2784	Bacteria	Bacteroidota	Rhodothermia	Rhodothermales	Rhodothermaceae	NA	NA
ASV2785	Bacteria	Proteobacteria	Gammaproteobacteria	Salinisphaerales	Salinisphaeraceae	Salinisphaera	NA
ASV2786	Bacteria	Proteobacteria	Alphaproteobacteria	NA	NA	NA	NA
ASV2787	Bacteria	Planctomycetota	Planctomycetes	Pirellulales	Pirellulaceae	NA	NA
ASV2788	Bacteria	Bacteroidota	Bacteroidia	Chitinophagales	NA	NA	NA
ASV2789	Bacteria	Proteobacteria	Gammaproteobacteria	Burkholderiales	Burkholderiaceae	Burkholderia-Caballeronia-Paraburkholderia	contaminans
ASV279	Bacteria	Spirochaetota	Spirochaetia	Spirochaetales	Spirochaetaceae	Spirochaeta 2	NA
ASV2790	Bacteria	Verrucomicrobiota	Chlamydiae	Chlamydiales	Chlamydiaceae	NA	NA
ASV2791	Bacteria	Proteobacteria	Alphaproteobacteria	Rickettsiales	Mitochondria	NA	NA
ASV2792	Bacteria	Planctomycetota	Phycisphaerae	S-70	NA	NA	NA
ASV2793	Bacteria	Proteobacteria	Alphaproteobacteria	Rickettsiales	Rickettsiaceae	NA	NA
ASV2794	Bacteria	Proteobacteria	Alphaproteobacteria	Caulobacterales	Hyphomonadaceae	NA	NA
ASV2795	Bacteria	Proteobacteria	Gammaproteobacteria	Pseudomonadales	Halieaceae	Halioglobus	NA
ASV2796	Bacteria	Calditrichota	Calditrichia	Calditrichales	Calditrichaceae	NA	NA
ASV2797	Bacteria	Proteobacteria	Alphaproteobacteria	Kiloniellales	Kiloniellaceae	Tagaea	NA
ASV2798	Bacteria	Firmicutes	Clostridia	Peptostreptococcales-Tissierellales	Anaerovoracaceae	NA	NA
ASV2799	Bacteria	Proteobacteria	Alphaproteobacteria	Rickettsiales	AB1	NA	NA
[truncated: 1,779 more rows]
